# Supplementary material for: Crystal structure of (1R,4R)-tert-butyl 3-oxo-2-oxa-5-aza­bicyclo­[2.2.2]octane-5-carboxyl­ate
Source: Acta Crystallogr E Crystallogr Commun. 2015 Jun 6;71(Pt 7):o449–50. doi: 10.1107/S2056989015010476 (PMC4518923; doi:10.1107/S2056989015010476)
Supplement: Supplementary file 1 [file e-71-0o449-sup1.cif]

##############################################################################
#                                                                            #
# This CIF contains the data in a paper accepted for publication in          #
# Acta Crystallographica Section E. It conforms to the requirements of       #
# Notes for Authors for Acta Crystallographica Section E, and has been       #
# peer reviewed under the auspices of the IUCr Commission on Journals.       #
#                                                                            #
# Full details of the Crystallographic Information File format               #
# are given in the paper "The Crystallographic Information File (CIF):       #
# a New Standard Archive File for Crystallography" by S. R. Hall, F. H.      #
# Allen and I. D. Brown [Acta Cryst. (1991), A47, 655-685].                  #
#                                                                            #
# The current version of the core CIF dictionary is obtainable from          #
# ftp://ftp.iucr.org/pub/cif_core.dic.                                       #
#                                                                            #
# Software is freely available for graphical display of the structure(s)     #
# in this CIF. For information consult the CIF software page                 #
# http://www.iucr.org/resources/cif/software.                                #
#                                                                            #
# This file may be used for bona fide research purposes within the           #
# scientific community so long as proper attribution is given to the journal # 
# article from which it was obtained.                                        #
#                                                                            #
##############################################################################
data_global
_audit_creation_method     'APEX2 v2010.1-2'
_journal_date_recd_electronic     2015-05-01
_journal_date_accepted     2015-06-01
_journal_name_full     'Acta Crystallographica, Section E'
_journal_year     2015
_journal_volume     71
_journal_issue      7
_journal_page_first     o449
_journal_page_last     o450
_journal_paper_category     HO
_journal_paper_doi     10.1107/S2056989015010476
_journal_coeditor_code     ZS2333
_publ_contact_author_name     'Suvratha Krishnamurthy'
_publ_contact_author_address
;
Department of Applied Chemistry, Kyushu Institute of Technology,
Kitakyushu 804-8550, Japan
;
_publ_contact_author_email     'suvrathak@gmail.com'
_publ_contact_author_fax     ?
_publ_contact_author_phone     '+81-80-4697-3340'
_publ_section_title
;
Crystal structure of (1<i>R</i>,4<i>R</i>)-<i>tert</i>-butyl
3-oxo-2-oxa-5-azabicyclo[2.2.2]octane-5-carboxylate
;
_publ_section_title_footnote     .
loop_
    _publ_author_name
    _publ_author_footnote
    _publ_author_address
    'Krishnamurthy, Suvratha' .
;
Department of Applied Chemistry, Kyushu Institute of Technology,
Kitakyushu 804-8550, Japan
;
    'Jalli, Venkataprasad' .
;
Department of Applied Chemistry, Kyushu Institute of Technology,
Kitakyushu 804-8550, Japan
;
    'Vagvala, Tarun Chand' .
;
Graduate School of Life Sciences and Systems Engineering,
Kyushu Institute of Technology, Kitakyushu 804-8550, Japan
;
    'Moriguchi, Tetsuji' .
;
Department of Applied Chemistry, Kyushu Institute of Technology,
Kitakyushu 804-8550, Japan
;
    'Tsuge, Akihiko' .
;
Department of Applied Chemistry, Kyushu Institute of Technology,
Kitakyushu 804-8550, Japan
;
_publ_section_synopsis     .
data_I
_database_code_depnum_ccdc_archive 'CCDC 1062075'
_audit_creation_method     'APEX2 v2010.1-2'
_chemical_name_systematic
;
(1<i>R</i>,4<i>R</i>)-<i>tert</i>-butyl
3-oxo-2-oxa-5-azabicyclo[2.2.2]octane-5-carboxylate
;
_chemical_name_common
;
(1<i>R</i>,4<i>R</i>)-<i>tert</i>-butyl
3-oxo-2-oxa-5-azabicyclo[2.2.2]octane-5-carboxylate
;
_chemical_formula_moiety     'C11 H17 N O4'
_chemical_formula_sum     'C11 H17 N O4'
_chemical_formula_iupac     'C11 H17 N O4'
_chemical_formula_weight     227.26
_chemical_melting_point     ?
_space_group_crystal_system     orthorhombic
_space_group_name_H-M_alt     'P 21 21 21'
_space_group_name_Hall     'P 2ac 2ab'
loop_
    _space_group_symop_operation_xyz
    'x, y, z'
    'x+1/2, -y+1/2, -z'
    '-x, y+1/2, -z+1/2'
    '-x+1/2, -y, z+1/2'
_cell_length_a     9.6472(4)
_cell_length_b     9.7084(4)
_cell_length_c     12.2323(5)
_cell_angle_alpha     90
_cell_angle_beta     90
_cell_angle_gamma     90
_cell_volume     1145.66(8)
_cell_formula_units_Z     4
_cell_measurement_reflns_used     9630
_cell_measurement_theta_min     2.6783
_cell_measurement_theta_max     28.6762
_cell_measurement_temperature     90
_cell_special_details     ?
_exptl_crystal_description     prism
_exptl_crystal_colour     colorless
_exptl_crystal_size_max     0.45
_exptl_crystal_size_mid     0.40
_exptl_crystal_size_min     0.40
_exptl_crystal_density_diffrn     1.318
_exptl_crystal_density_meas     ?
_exptl_crystal_density_method     'not measured'
_exptl_crystal_F_000     488
_exptl_absorpt_coefficient_mu     0.100
_exptl_absorpt_correction_type     multi-scan
_exptl_absorpt_process_details
;
SADABS (Bruker, 2009)
;
_exptl_absorpt_correction_T_min     0.870
_exptl_absorpt_correction_T_max     0.961
_exptl_special_details
;
;
_diffrn_ambient_temperature     90
_diffrn_radiation_type     MoK\a
_diffrn_radiation_wavelength     0.71073
_diffrn_radiation_source     'fine-focus sealed tube'
_diffrn_radiation_monochromator     graphite
_diffrn_measurement_device_type     'Bruker APEX2 KY CCD'
_diffrn_measurement_method     ' \f and \w-scans'
_diffrn_detector_area_resol_mean     16.6666
_diffrn_reflns_number     13518
_diffrn_reflns_av_R_equivalents     0.0208
_diffrn_reflns_av_sigmaI/netI     0.0137
_diffrn_reflns_theta_min     2.68
_diffrn_reflns_theta_max     28.71
_diffrn_reflns_theta_full     28.71
_diffrn_measured_fraction_theta_max     0.960
_diffrn_measured_fraction_theta_full     0.960
_diffrn_reflns_limit_h_min     -12
_diffrn_reflns_limit_h_max     12
_diffrn_reflns_limit_k_min     -12
_diffrn_reflns_limit_k_max     12
_diffrn_reflns_limit_l_min     -16
_diffrn_reflns_limit_l_max     16
_refine_special_details
;
Refinement of <i>F</i>^2^ against ALL reflections. The weighted <i>R</i>-factor
<i>wR</i> and goodness of fit <i>S</i> are based on <i>F</i>^2^, conventional
<i>R</i>-factors <i>R</i> are based on <i>F</i>, with <i>F</i> set to zero for
negative <i>F</i>^2^. The threshold expression of <i>F</i>^2^ >
\s(<i>F</i>^2^) is used only for calculating <i>R</i>-factors(gt) <i>etc</i>.
and is not relevant to the choice of reflections for refinement.
<i>R</i>-factors based on <i>F</i>^2^ are statistically about twice as large
as those based on <i>F</i>, and <i>R</i>- factors based on ALL data will be
even larger.
;
_reflns_number_total     2791
_reflns_number_gt     2728
_reflns_threshold_expression     'I>2\s(I)'
_refine_ls_structure_factor_coef     Fsqd
_refine_ls_matrix_type     full
_refine_ls_R_factor_all     0.0306
_refine_ls_R_factor_gt     0.0299
_refine_ls_wR_factor_gt     0.0799
_refine_ls_wR_factor_ref     0.0807
_refine_ls_goodness_of_fit_ref     1.025
_refine_ls_restrained_S_all     1.025
_refine_ls_number_reflns     2791
_refine_ls_number_parameters     148
_refine_ls_number_restraints     0
_refine_ls_hydrogen_treatment     constr
_refine_ls_weighting_scheme     calc
_refine_ls_weighting_details
         'calc w=1/[\s^2^(Fo^2^)+(0.0583P)^2^+0.1302P] where P=(Fo^2^+2Fc^2^)/3'
_atom_sites_solution_hydrogens     geom
_atom_sites_solution_primary     direct
_atom_sites_solution_secondary     difmap
_refine_ls_shift/su_max     0.000
_refine_ls_shift/su_mean     0.000
_refine_diff_density_max     0.242
_refine_diff_density_min     -0.267
_refine_ls_extinction_method     'SHELXL97'
_refine_ls_extinction_coef     0.0015
_refine_ls_abs_structure_details
;
Flack (1983), 2933 Friedel pairs
;
_refine_ls_abs_structure_Flack     0.1(7)
loop_
    _atom_type_symbol
    _atom_type_description
    _atom_type_scat_dispersion_real
    _atom_type_scat_dispersion_imag
    _atom_type_scat_source
    C C 0.0033 0.0016 'International Tables Vol C Tables 4.2.6.8 and 6.1.1.4'
    H H 0.0000 0.0000 'International Tables Vol C Tables 4.2.6.8 and 6.1.1.4'
    N N 0.0061 0.0033 'International Tables Vol C Tables 4.2.6.8 and 6.1.1.4'
    O O 0.0106 0.0060 'International Tables Vol C Tables 4.2.6.8 and 6.1.1.4'
_computing_data_collection
;
APEX2 (Bruker,2009)
;
_computing_cell_refinement
;
SAINT (Bruker, 2009)
;
_computing_data_reduction
;
SAINT (Bruker, 2009)
;
_computing_structure_solution
;
SHELXS97 (Sheldrick, 2008)
;
_computing_structure_refinement
;
SHELXL97 (Sheldrick, 2008)
;
_computing_molecular_graphics
;
SHELXTL (Sheldrick, 2008)
;
_computing_publication_material
;
SHELXL97 (Sheldrick, 2008)
;
loop_
    _atom_site_type_symbol
    _atom_site_label
    _atom_site_fract_x
    _atom_site_fract_y
    _atom_site_fract_z
    _atom_site_U_iso_or_equiv
    _atom_site_adp_type
    _atom_site_calc_flag
    _atom_site_refinement_flags
    _atom_site_occupancy
    _atom_site_disorder_assembly
    _atom_site_disorder_group
    C C1 0.65404(10) 0.31574(9) 0.06026(7) 0.01427(18) Uani d . 1 . .
    H H1 0.71 0.2937 -0.0063 0.017 Uiso calc R 1 . .
    C C2 0.49996(10) 0.33409(10) 0.03171(8) 0.0176(2) Uani d . 1 . .
    H H2A 0.4628 0.2485 -0.0011 0.021 Uiso calc R 1 . .
    H H2B 0.4883 0.41 -0.0215 0.021 Uiso calc R 1 . .
    C C3 0.42204(10) 0.36786(11) 0.13907(9) 0.0206(2) Uani d . 1 . .
    H H3B 0.378 0.4597 0.1335 0.025 Uiso calc R 1 . .
    H H3A 0.3485 0.2987 0.1521 0.025 Uiso calc R 1 . .
    C C4 0.52501(11) 0.36654(10) 0.23335(8) 0.01785(19) Uani d . 1 . .
    H H4 0.475 0.3836 0.3037 0.021 Uiso calc R 1 . .
    C C5 0.63878(10) 0.47291(11) 0.21909(8) 0.0178(2) Uani d . 1 . .
    H H5B 0.5993 0.567 0.2175 0.021 Uiso calc R 1 . .
    H H5A 0.7064 0.4671 0.2798 0.021 Uiso calc R 1 . .
    C C6 0.66134(10) 0.19956(10) 0.14366(8) 0.01762(19) Uani d . 1 . .
    C C7 0.81399(10) 0.51222(9) 0.07261(8) 0.01444(19) Uani d . 1 . .
    C C8 0.96933(10) 0.70326(10) 0.12123(8) 0.01618(19) Uani d . 1 . .
    C C9 1.10001(11) 0.61760(12) 0.11084(11) 0.0276(2) Uani d . 1 . .
    H H9A 1.0964 0.5638 0.0431 0.041 Uiso calc R 1 . .
    H H9B 1.1072 0.5551 0.1735 0.041 Uiso calc R 1 . .
    H H9C 1.181 0.6785 0.1092 0.041 Uiso calc R 1 . .
    C C10 0.94288(14) 0.79172(11) 0.02135(10) 0.0272(3) Uani d . 1 . .
    H H10A 0.8622 0.8507 0.0345 0.041 Uiso calc R 1 . .
    H H10B 0.925 0.7324 -0.0419 0.041 Uiso calc R 1 . .
    H H10C 1.0243 0.8492 0.0069 0.041 Uiso calc R 1 . .
    C C11 0.97332(14) 0.79157(13) 0.22359(10) 0.0311(3) Uani d . 1 . .
    H H11A 0.9866 0.7325 0.2877 0.047 Uiso calc R 1 . .
    H H11B 0.8858 0.842 0.2307 0.047 Uiso calc R 1 . .
    H H11C 1.0502 0.8572 0.2184 0.047 Uiso calc R 1 . .
    N N1 0.70560(9) 0.44009(8) 0.11448(7) 0.01612(17) Uani d . 1 . .
    O O1 0.71703(8) 0.08995(8) 0.13238(7) 0.02526(18) Uani d . 1 . .
    O O2 0.59161(8) 0.23044(8) 0.23684(6) 0.01975(16) Uani d . 1 . .
    O O3 0.86922(8) 0.48744(7) -0.01469(6) 0.01893(16) Uani d . 1 . .
    O O4 0.84801(7) 0.61426(7) 0.14236(6) 0.01846(16) Uani d . 1 . .
loop_
    _atom_site_aniso_label
    _atom_site_aniso_U_11
    _atom_site_aniso_U_22
    _atom_site_aniso_U_33
    _atom_site_aniso_U_12
    _atom_site_aniso_U_13
    _atom_site_aniso_U_23
    C1 0.0141(4) 0.0119(4) 0.0168(4) -0.0019(3) 0.0008(3) -0.0028(3)
    C2 0.0155(5) 0.0172(4) 0.0201(4) -0.0010(4) -0.0030(3) -0.0007(3)
    C3 0.0129(4) 0.0230(5) 0.0259(5) 0.0005(4) 0.0000(4) -0.0014(4)
    C4 0.0160(4) 0.0179(4) 0.0196(4) -0.0001(4) 0.0032(4) -0.0012(4)
    C5 0.0166(4) 0.0198(4) 0.0172(4) -0.0019(4) 0.0050(3) -0.0052(3)
    C6 0.0143(4) 0.0171(4) 0.0215(5) -0.0016(3) -0.0017(4) -0.0002(4)
    C7 0.0145(4) 0.0126(4) 0.0162(4) 0.0002(3) -0.0017(3) 0.0000(3)
    C8 0.0151(4) 0.0155(4) 0.0179(4) -0.0058(4) -0.0001(3) -0.0001(3)
    C9 0.0166(5) 0.0241(5) 0.0421(6) -0.0010(4) -0.0024(4) 0.0012(5)
    C10 0.0361(6) 0.0179(5) 0.0275(5) -0.0039(4) -0.0051(4) 0.0051(4)
    C11 0.0330(6) 0.0349(6) 0.0255(6) -0.0171(5) 0.0039(5) -0.0126(5)
    N1 0.0161(4) 0.0161(4) 0.0162(4) -0.0040(3) 0.0032(3) -0.0056(3)
    O1 0.0252(4) 0.0171(3) 0.0334(4) 0.0050(3) -0.0025(4) 0.0002(3)
    O2 0.0211(4) 0.0186(3) 0.0195(3) 0.0009(3) 0.0015(3) 0.0029(3)
    O3 0.0219(4) 0.0184(3) 0.0165(3) -0.0038(3) 0.0041(3) -0.0022(3)
    O4 0.0175(3) 0.0185(3) 0.0194(3) -0.0073(3) 0.0040(3) -0.0059(3)
_geom_special_details
;
All e.s.d.'s (except the e.s.d. in the dihedral angle between two l.s. planes)
are estimated using the full covariance matrix. The cell e.s.d.'s are taken
into account individually in the estimation of e.s.d.'s in distances, angles
and torsion angles; correlations between e.s.d.'s in cell parameters are only
used when they are defined by crystal symmetry. An approximate (isotropic)
treatment of cell e.s.d.'s is used for estimating e.s.d.'s involving l.s.
planes.
;
loop_
    _geom_bond_atom_site_label_1
    _geom_bond_atom_site_label_2
    _geom_bond_site_symmetry_2
    _geom_bond_distance
    _geom_bond_publ_flag
    C1 N1 . 1.4645(11) ?
    C1 C6 . 1.5225(13) ?
    C1 C2 . 1.5373(14) ?
    C1 H1 . 1.0 ?
    C2 C3 . 1.5482(14) ?
    C2 H2A . 0.99 ?
    C2 H2B . 0.99 ?
    C3 C4 . 1.5222(15) ?
    C3 H3B . 0.99 ?
    C3 H3A . 0.99 ?
    C4 O2 . 1.4699(13) ?
    C4 C5 . 1.5171(13) ?
    C4 H4 . 1.0 ?
    C5 N1 . 1.4677(12) ?
    C5 H5B . 0.99 ?
    C5 H5A . 0.99 ?
    C6 O1 . 1.2000(12) ?
    C6 O2 . 1.3570(12) ?
    C7 O3 . 1.2175(12) ?
    C7 O4 . 1.3481(11) ?
    C7 N1 . 1.3587(12) ?
    C8 O4 . 1.4776(11) ?
    C8 C9 . 1.5156(15) ?
    C8 C10 . 1.5150(14) ?
    C8 C11 . 1.5180(14) ?
    C9 H9A . 0.98 ?
    C9 H9B . 0.98 ?
    C9 H9C . 0.98 ?
    C10 H10A . 0.98 ?
    C10 H10B . 0.98 ?
    C10 H10C . 0.98 ?
    C11 H11A . 0.98 ?
    C11 H11B . 0.98 ?
    C11 H11C . 0.98 ?
loop_
    _geom_angle_atom_site_label_1
    _geom_angle_atom_site_label_2
    _geom_angle_atom_site_label_3
    _geom_angle_site_symmetry_1
    _geom_angle_site_symmetry_3
    _geom_angle
    _geom_angle_publ_flag
    N1 C1 C6 . . 106.95(7) ?
    N1 C1 C2 . . 109.62(8) ?
    C6 C1 C2 . . 106.43(8) ?
    N1 C1 H1 . . 111.2 ?
    C6 C1 H1 . . 111.2 ?
    C2 C1 H1 . . 111.2 ?
    C1 C2 C3 . . 107.54(8) ?
    C1 C2 H2A . . 110.2 ?
    C3 C2 H2A . . 110.2 ?
    C1 C2 H2B . . 110.2 ?
    C3 C2 H2B . . 110.2 ?
    H2A C2 H2B . . 108.5 ?
    C4 C3 C2 . . 108.91(8) ?
    C4 C3 H3B . . 109.9 ?
    C2 C3 H3B . . 109.9 ?
    C4 C3 H3A . . 109.9 ?
    C2 C3 H3A . . 109.9 ?
    H3B C3 H3A . . 108.3 ?
    O2 C4 C5 . . 107.40(8) ?
    O2 C4 C3 . . 108.35(8) ?
    C5 C4 C3 . . 112.29(9) ?
    O2 C4 H4 . . 109.6 ?
    C5 C4 H4 . . 109.6 ?
    C3 C4 H4 . . 109.6 ?
    N1 C5 C4 . . 105.68(8) ?
    N1 C5 H5B . . 110.6 ?
    C4 C5 H5B . . 110.6 ?
    N1 C5 H5A . . 110.6 ?
    C4 C5 H5A . . 110.6 ?
    H5B C5 H5A . . 108.7 ?
    O1 C6 O2 . . 120.96(9) ?
    O1 C6 C1 . . 126.91(9) ?
    O2 C6 C1 . . 112.10(8) ?
    O3 C7 O4 . . 126.43(9) ?
    O3 C7 N1 . . 124.45(9) ?
    O4 C7 N1 . . 109.12(8) ?
    O4 C8 C9 . . 110.65(8) ?
    O4 C8 C10 . . 109.82(8) ?
    C9 C8 C10 . . 112.55(9) ?
    O4 C8 C11 . . 101.89(8) ?
    C9 C8 C11 . . 110.98(10) ?
    C10 C8 C11 . . 110.44(9) ?
    C8 C9 H9A . . 109.5 ?
    C8 C9 H9B . . 109.5 ?
    H9A C9 H9B . . 109.5 ?
    C8 C9 H9C . . 109.5 ?
    H9A C9 H9C . . 109.5 ?
    H9B C9 H9C . . 109.5 ?
    C8 C10 H10A . . 109.5 ?
    C8 C10 H10B . . 109.5 ?
    H10A C10 H10B . . 109.5 ?
    C8 C10 H10C . . 109.5 ?
    H10A C10 H10C . . 109.5 ?
    H10B C10 H10C . . 109.5 ?
    C8 C11 H11A . . 109.5 ?
    C8 C11 H11B . . 109.5 ?
    H11A C11 H11B . . 109.5 ?
    C8 C11 H11C . . 109.5 ?
    H11A C11 H11C . . 109.5 ?
    H11B C11 H11C . . 109.5 ?
    C7 N1 C1 . . 121.03(8) ?
    C7 N1 C5 . . 123.69(8) ?
    C1 N1 C5 . . 115.13(8) ?
    C6 O2 C4 . . 113.01(7) ?
    C7 O4 C8 . . 120.79(7) ?
loop_
    _geom_torsion_atom_site_label_1
    _geom_torsion_atom_site_label_2
    _geom_torsion_atom_site_label_3
    _geom_torsion_atom_site_label_4
    _geom_torsion_site_symmetry_1
    _geom_torsion_site_symmetry_2
    _geom_torsion_site_symmetry_3
    _geom_torsion_site_symmetry_4
    _geom_torsion
    _geom_torsion_publ_flag
    N1 C1 C2 C3 . . . . -56.55(10) ?
    C6 C1 C2 C3 . . . . 58.77(10) ?
    C1 C2 C3 C4 . . . . -1.58(11) ?
    C2 C3 C4 O2 . . . . -57.69(10) ?
    C2 C3 C4 C5 . . . . 60.76(11) ?
    O2 C4 C5 N1 . . . . 61.20(10) ?
    C3 C4 C5 N1 . . . . -57.81(10) ?
    N1 C1 C6 O1 . . . . -126.60(11) ?
    C2 C1 C6 O1 . . . . 116.29(11) ?
    N1 C1 C6 O2 . . . . 55.36(10) ?
    C2 C1 C6 O2 . . . . -61.75(10) ?
    O3 C7 N1 C1 . . . . 5.74(15) ?
    O4 C7 N1 C1 . . . . -174.83(8) ?
    O3 C7 N1 C5 . . . . -178.93(9) ?
    O4 C7 N1 C5 . . . . 0.50(13) ?
    C6 C1 N1 C7 . . . . 123.18(10) ?
    C2 C1 N1 C7 . . . . -121.84(9) ?
    C6 C1 N1 C5 . . . . -52.53(11) ?
    C2 C1 N1 C5 . . . . 62.46(10) ?
    C4 C5 N1 C7 . . . . -179.64(9) ?
    C4 C5 N1 C1 . . . . -4.06(11) ?
    O1 C6 O2 C4 . . . . -177.27(9) ?
    C1 C6 O2 C4 . . . . 0.91(11) ?
    C5 C4 O2 C6 . . . . -61.30(10) ?
    C3 C4 O2 C6 . . . . 60.21(10) ?
    O3 C7 O4 C8 . . . . -4.98(15) ?
    N1 C7 O4 C8 . . . . 175.60(8) ?
    C10 C8 O4 C7 . . . . 67.57(11) ?
    C9 C8 O4 C7 . . . . -57.30(12) ?
    C11 C8 O4 C7 . . . . -175.35(9) ?
_iucr_refine_instructions_details
;
TITL SUVRR2_0ma in P2(1)2(1)2(1)
CELL 0.71073 9.6472 9.7084 12.2323 90.000 90.000 90.000
ZERR 4.00 0.0004 0.0004 0.0005 0.000 0.000 0.000
LATT -1
SYMM x+1/2, -y+1/2, -z
SYMM -x, y+1/2, -z+1/2
SYMM -x+1/2, -y, z+1/2
SFAC C  H  N  O
UNIT 44  68  4  16
L.S. 10
ACTA
BOND $H
FMAP 2
PLAN 10
WGHT   0.058300   0.130200
FVAR 0.323500
TEMP -180.000
C1     1   0.654044   0.315737   0.060256  11.000000   0.014140 =
           0.011910   0.016760  -0.002790   0.000760  -0.001890
AFIX 13
H1     2   0.710002   0.293680  -0.006295  11.000000  -1.200000
AFIX 0
C2     1   0.499959   0.334086   0.031713  11.000000   0.015540 =
           0.017180   0.020100  -0.000680  -0.002980  -0.001000
AFIX 23
H2A    2   0.462751   0.248502  -0.001077  11.000000  -1.200000
H2B    2   0.488322   0.410004  -0.021536  11.000000  -1.200000
AFIX 0
C3     1   0.422044   0.367858   0.139069  11.000000   0.012850 =
           0.023000   0.025880  -0.001430  -0.000020   0.000450
AFIX 23
H3B    2   0.377959   0.459670   0.133458  11.000000  -1.200000
H3A    2   0.348487   0.298661   0.152059  11.000000  -1.200000
AFIX 0
C4     1   0.525010   0.366539   0.233353  11.000000   0.015990 =
           0.017950   0.019620  -0.001220   0.003250  -0.000050
AFIX 13
H4     2   0.474979   0.383628   0.303654  11.000000  -1.200000
AFIX 0
C5     1   0.638784   0.472909   0.219085  11.000000   0.016550 =
           0.019780   0.017150  -0.005230   0.005000  -0.001880
AFIX 23
H5B    2   0.599280   0.567002   0.217463  11.000000  -1.200000
H5A    2   0.706426   0.467107   0.279774  11.000000  -1.200000
AFIX 0
C6     1   0.661344   0.199558   0.143664  11.000000   0.014270 =
           0.017150   0.021450  -0.000220  -0.001750  -0.001630
C7     1   0.813989   0.512215   0.072611  11.000000   0.014500 =
           0.012590   0.016250  -0.000020  -0.001690   0.000170
C8     1   0.969333   0.703261   0.121227  11.000000   0.015070 =
           0.015520   0.017950  -0.000120  -0.000080  -0.005840
C9     1   1.100010   0.617601   0.110838  11.000000   0.016550 =
           0.024130   0.042070   0.001230  -0.002400  -0.001030
AFIX 137
H9A    2   1.096357   0.563818   0.043103  11.000000  -1.500000
H9B    2   1.107203   0.555057   0.173466  11.000000  -1.500000
H9C    2   1.180968   0.678542   0.109228  11.000000  -1.500000
AFIX 0
C10    1   0.942875   0.791722   0.021349  11.000000   0.036060 =
           0.017930   0.027490   0.005110  -0.005070  -0.003900
AFIX 137
H10A   2   0.862164   0.850749   0.034463  11.000000  -1.500000
H10B   2   0.925026   0.732397  -0.041924  11.000000  -1.500000
H10C   2   1.024320   0.849239   0.006902  11.000000  -1.500000
AFIX 0
C11    1   0.973323   0.791569   0.223587  11.000000   0.033000 =
           0.034870   0.025540  -0.012580   0.003940  -0.017130
AFIX 137
H11A   2   0.986556   0.732529   0.287727  11.000000  -1.500000
H11B   2   0.885773   0.841975   0.230692  11.000000  -1.500000
H11C   2   1.050215   0.857213   0.218425  11.000000  -1.500000
AFIX 0
N1     3   0.705596   0.440089   0.114484  11.000000   0.016100 =
           0.016100   0.016160  -0.005620   0.003160  -0.004030
O1     4   0.717035   0.089950   0.132381  11.000000   0.025240 =
           0.017100   0.033440   0.000210  -0.002460   0.005020
O2     4   0.591612   0.230436   0.236836  11.000000   0.021130 =
           0.018610   0.019520   0.002890   0.001490   0.000870
O3     4   0.869219   0.487439  -0.014694  11.000000   0.021900 =
           0.018350   0.016530  -0.002240   0.004110  -0.003790
O4     4   0.848013   0.614263   0.142364  11.000000   0.017550 =
           0.018460   0.019370  -0.005950   0.004040  -0.007260
HKLF 4 1 1 0 0 0 1 0 0 0 1
END
Q1     1   0.578900   0.421700   0.223600  11.000000   0.050000 0.240000
Q2     1   0.661800   0.261800   0.100400  11.000000   0.050000 0.220000
Q3     1   0.975800   0.742700   0.177000  11.000000   0.050000 0.200000
Q4     1   0.479400   0.368700   0.182900  11.000000   0.050000 0.180000
Q5     1   0.456900   0.360100   0.082000  11.000000   0.050000 0.180000
Q6     1   0.663900   0.464600   0.164100  11.000000   0.050000 0.150000
Q7     1   1.031600   0.655000   0.116600  11.000000   0.050000 0.150000
Q8     1   0.963200   0.742900   0.066300  11.000000   0.050000 0.150000
Q9     1   0.686500   0.378900   0.082600  11.000000   0.050000 0.150000
Q10    1   0.502600   0.357100   0.307100  11.000000   0.050000 0.150000
HKLF 4 1 1 0 0 0 1 0 0 0 1
REM  SUVRR2_0ma in P2(1)2(1)2(1)
REM R1=  0.0299 for   2728 Fo > 4sig(Fo)  and  0.0306 for all   2791 data
REM    148 parameters refined using      0 restraints
;
