# Supplementary material for: Crystal structure of (1R,4R)-tert-butyl 3-oxo-2-oxa-5-aza­bicyclo­[2.2.2]octane-5-carboxyl­ate
Source: Acta Crystallogr E Crystallogr Commun. 2015 Jun 6;71(Pt 7):o449–50. doi: 10.1107/S2056989015010476 (PMC4518923; doi:10.1107/S2056989015010476)
Supplement: Supplementary file 2 [file e-71-0o449-Isup2.hkl]

# 
# h,k,l, Fc-squared, Fo-squared, sigma(Fo-squared) and status flag 
# 
data_I
_shelx_title ' SUVRR2_0ma in P2(1)2(1)2(1)' 
_shelx_refln_list_code          4 
_shelx_F_calc_maximum      102.23 
_exptl_crystal_F_000       488.00 
_reflns_d_resolution_high  0.7397 
 
loop_ 
 _symmetry_equiv_pos_as_xyz 
 'x, y, z' 
 'x+1/2, -y+1/2, -z' 
 '-x, y+1/2, -z+1/2' 
 '-x+1/2, -y, z+1/2' 
 
_cell_length_a     9.6472 
_cell_length_b     9.7084 
_cell_length_c    12.2323 
_cell_angle_alpha  90.000 
_cell_angle_beta   90.000 
_cell_angle_gamma  90.000 
 
_shelx_F_squared_multiplier     1.000 
 
loop_ 
 _refln_index_h 
 _refln_index_k 
 _refln_index_l 
 _refln_F_squared_calc 
 _refln_F_squared_meas 
 _refln_F_squared_sigma 
 _refln_observed_status 
   2   0   0     1829.63     1760.70     23.39 o 
   4   0   0     1086.30     1087.78     19.31 o 
   6   0   0      816.21      910.86     10.81 o 
   8   0   0       21.89       18.93      1.22 o 
  10   0   0        3.23        2.71      0.78 o 
  12   0   0        5.14        4.02      1.08 o 
   1   1   0     2912.59     2732.71     19.91 o 
   2   1   0     7835.04     6795.13     70.57 o 
   3   1   0        9.72        6.87      0.26 o 
   4   1   0      103.89      109.46      0.99 o 
   5   1   0     1968.68     2012.23     14.00 o 
   6   1   0      478.73      480.57      3.86 o 
   7   1   0      372.20      398.53      4.01 o 
   8   1   0      568.26      529.87      6.36 o 
   9   1   0      344.54      321.59      4.45 o 
  10   1   0       72.05       67.88      1.77 o 
  11   1   0       21.96       20.53      1.21 o 
  12   1   0        2.92        4.29      0.74 o 
   0   2   0      697.41      658.75      6.54 o 
   1   2   0     5828.83     5236.34     35.71 o 
   2   2   0     8261.65     7520.36     51.26 o 
   3   2   0       23.18       24.61      0.59 o 
   4   2   0      607.42      663.60      4.82 o 
   5   2   0       31.06       40.61      0.55 o 
   6   2   0       16.54       12.76      0.36 o 
   7   2   0      400.19      393.70      4.43 o 
   8   2   0       29.34       24.56      0.97 o 
   9   2   0        0.38        0.48      0.38 o 
  10   2   0       34.28       35.08      1.27 o 
  11   2   0       49.71       57.22      1.74 o 
  12   2   0      213.98      209.73      3.79 o 
   1   3   0     3922.20     3775.66     28.29 o 
   2   3   0      736.80      753.67      5.40 o 
   3   3   0      687.76      745.81      5.41 o 
   4   3   0     4684.71     4703.89     34.46 o 
   5   3   0       80.25       84.56      0.93 o 
   6   3   0      197.77      194.56      2.64 o 
   7   3   0      130.07      104.80      1.33 o 
   8   3   0        1.76        0.81      0.77 o 
   9   3   0      213.20      179.29      2.97 o 
  10   3   0      110.43      101.48      2.21 o 
  11   3   0        0.03       -0.48      0.51 o 
  12   3   0       52.41       55.51      2.19 o 
   0   4   0       18.82       15.71      0.51 o 
   1   4   0      189.84      179.40      1.56 o 
   2   4   0       20.60       23.94      0.55 o 
   3   4   0      357.03      412.51      3.19 o 
   4   4   0      433.29      498.58      3.84 o 
   5   4   0      139.81      171.13      1.59 o 
   6   4   0        3.22        4.84      0.36 o 
   7   4   0       82.27       83.18      1.13 o 
   8   4   0        5.19        5.09      0.57 o 
   9   4   0       66.64       66.73      2.15 o 
  10   4   0        6.86        7.90      0.78 o 
  11   4   0        0.81        1.97      0.61 o 
  12   4   0       63.54       63.00      2.75 o 
   1   5   0      499.35      512.85      3.84 o 
   2   5   0      412.65      495.95      3.76 o 
   3   5   0       77.25       88.44      1.17 o 
   4   5   0       15.29       24.59      0.50 o 
   5   5   0       21.18       24.12      0.52 o 
   6   5   0      162.81      200.28      1.90 o 
   7   5   0       88.23       93.76      1.33 o 
   8   5   0      496.82      428.47      5.04 o 
   9   5   0        2.19        1.78      0.55 o 
  10   5   0       31.24       32.40      1.30 o 
  11   5   0       68.63       60.05      1.83 o 
   0   6   0       89.57       82.27      1.31 o 
   1   6   0     1247.81     1311.91      9.34 o 
   2   6   0      169.42      174.89      1.59 o 
   3   6   0       74.35       94.64      1.22 o 
   4   6   0      103.37       92.65      1.07 o 
   5   6   0      489.21      487.72      3.94 o 
   6   6   0      636.19      631.79      5.32 o 
   7   6   0        3.89        4.86      0.35 o 
   8   6   0       48.71       49.33      1.37 o 
   9   6   0       19.57       16.53      1.09 o 
  10   6   0       59.05       66.69      2.18 o 
  11   6   0       50.83       52.11      2.09 o 
   1   7   0      537.04      527.68      4.81 o 
   2   7   0       38.18       30.53      0.69 o 
   3   7   0      117.05      116.59      1.80 o 
   4   7   0        1.08        2.03      0.35 o 
   5   7   0       68.22       74.71      1.09 o 
   6   7   0       15.77       13.49      0.60 o 
   7   7   0       58.86       46.58      1.05 o 
   8   7   0       44.79       40.79      3.13 o 
   9   7   0       69.28       70.77      2.12 o 
  10   7   0       32.68       36.21      1.71 o 
   0   8   0       74.13       89.05      1.84 o 
   1   8   0      401.06      418.07      4.03 o 
   2   8   0       48.86       51.99      0.95 o 
   3   8   0        2.85        2.53      0.30 o 
   4   8   0      324.96      288.89      3.32 o 
   5   8   0      142.91      151.49      2.09 o 
   6   8   0       95.86       80.72      1.57 o 
   7   8   0       34.68       31.58      1.48 o 
   8   8   0       16.79       23.32      1.62 o 
   9   8   0        7.55        7.17      1.72 o 
   1   9   0       25.76       27.51      0.91 o 
   2   9   0      193.65      187.55      2.77 o 
   3   9   0       15.83       19.79      0.95 o 
   4   9   0        4.16        7.32      0.57 o 
   5   9   0      175.63      176.96      2.70 o 
   6   9   0       48.41       49.39      1.57 o 
   7   9   0       49.30       51.02      1.72 o 
   8   9   0        0.00        0.19      0.76 o 
   0  10   0      543.22      511.84      8.68 o 
   1  10   0        0.16        0.20      0.34 o 
   2  10   0       21.01       19.72      0.88 o 
   3  10   0       47.05       42.32      1.20 o 
   4  10   0       49.53       53.45      1.37 o 
   5  10   0        0.95        3.79      0.52 o 
   6  10   0       72.34       62.68      1.89 o 
   7  10   0       16.48       14.14      1.53 o 
   8  10   0        0.63       -0.10      0.86 o 
   1  11   0       11.57       11.49      0.86 o 
   2  11   0       83.86       87.86      1.89 o 
   3  11   0      219.14      226.96      3.44 o 
   4  11   0        3.03        3.33      0.58 o 
   5  11   0       42.03       42.82      1.30 o 
   6  11   0       32.22       29.70      2.03 o 
   0  12   0      128.30      132.76      3.56 o 
   1  12   0       28.64       27.86      1.15 o 
   2  12   0      123.12      117.41      2.34 o 
   3  12   0       27.19       28.27      1.19 o 
   4  12   0       12.05       14.91      1.40 o 
   5  12   0       25.07       26.56      2.01 o 
   1   0   1     1165.92     1169.84      9.33 o 
   2   0   1      510.94      541.19      3.81 o 
   3   0   1     1441.35     1497.55     11.92 o 
   4   0   1     1227.14     1292.37      9.36 o 
   5   0   1        5.92        5.53      0.36 o 
   6   0   1       47.17       40.78      0.60 o 
   7   0   1      226.60      221.54      2.37 o 
   8   0   1      304.86      313.58      4.20 o 
   9   0   1       74.67       68.31      1.67 o 
  10   0   1        2.02        1.37      0.50 o 
  11   0   1        0.11        0.28      0.48 o 
  12   0   1        0.52        0.63      0.61 o 
 -12   1   1       72.71       77.11      2.12 o 
 -11   1   1       10.22       10.07      0.88 o 
 -10   1   1      117.26      106.45      2.27 o 
  -9   1   1       94.02       90.63      1.96 o 
  -8   1   1       32.62       28.60      1.14 o 
  -7   1   1      200.35      204.08      2.21 o 
  -6   1   1      201.51      204.81      1.89 o 
  -5   1   1      105.62      113.62      1.09 o 
  -4   1   1      133.64      139.44      1.28 o 
  -3   1   1     2264.39     2308.08     16.82 o 
  -2   1   1      934.58      937.78      6.93 o 
  -1   1   1     1423.29     1409.10      9.64 o 
   0   1   1      315.57      319.40      2.63 o 
   1   1   1     1421.50     1412.13     10.44 o 
   2   1   1      936.08      930.77      6.97 o 
   3   1   1     2262.94     2290.94     16.35 o 
   4   1   1      133.67      139.02      1.14 o 
   5   1   1      105.17      113.38      1.07 o 
   6   1   1      201.32      201.63      2.02 o 
   7   1   1      200.63      201.01      2.20 o 
   8   1   1       32.64       29.00      0.82 o 
   9   1   1       94.16       92.43      1.98 o 
  10   1   1      116.94      107.23      2.25 o 
  11   1   1       10.19       12.08      0.97 o 
  12   1   1       73.00       74.91      2.45 o 
 -12   2   1        6.54        5.79      0.88 o 
 -11   2   1      202.20      196.48      3.49 o 
 -10   2   1       24.14       26.60      1.17 o 
  -9   2   1       35.01       35.19      1.18 o 
  -8   2   1       87.04       84.65      1.78 o 
  -7   2   1       47.16       48.48      0.77 o 
  -6   2   1      772.59      802.86      9.21 o 
  -5   2   1      568.76      606.72      5.58 o 
  -4   2   1     1444.21     1498.46     11.16 o 
  -3   2   1      346.14      355.16      2.67 o 
  -2   2   1     2182.48     2192.87     15.17 o 
  -1   2   1       91.01       85.91      0.80 o 
   0   2   1        0.36        1.48      0.11 o 
   1   2   1       90.39       87.29      0.79 o 
   2   2   1     2183.92     2176.63     16.03 o 
   3   2   1      346.47      355.43      3.34 o 
   4   2   1     1445.31     1498.49     14.47 o 
   5   2   1      569.27      608.76      4.30 o 
   6   2   1      772.16      796.00      5.87 o 
   7   2   1       47.17       48.74      0.88 o 
   8   2   1       87.07       83.69      1.43 o 
   9   2   1       34.94       32.77      1.16 o 
  10   2   1       24.26       27.58      1.17 o 
  11   2   1      202.12      204.61      4.01 o 
  12   2   1        6.56        6.28      0.87 o 
 -12   3   1      173.37      177.98      3.46 o 
 -11   3   1      291.70      293.99      4.54 o 
 -10   3   1       29.59       25.89      1.17 o 
  -9   3   1       58.93       55.70      1.50 o 
  -8   3   1       31.84       33.50      1.11 o 
  -7   3   1      177.83      173.27      2.03 o 
  -6   3   1      210.84      213.97      2.24 o 
  -5   3   1      503.61      574.00      4.62 o 
  -4   3   1      906.60     1005.66      6.80 o 
  -3   3   1      786.06      818.69      5.89 o 
  -2   3   1      894.58      909.81      6.06 o 
  -1   3   1     1714.49     1756.12     12.19 o 
   0   3   1      430.82      486.84      4.07 o 
   1   3   1     1714.05     1773.93     12.23 o 
   2   3   1      895.73      904.11      6.89 o 
   3   3   1      785.85      809.86      5.84 o 
   4   3   1      906.58     1002.53      7.67 o 
   5   3   1      504.48      577.33      4.10 o 
   6   3   1      210.76      211.69      1.80 o 
   7   3   1      177.70      171.05      2.00 o 
   8   3   1       31.85       32.33      0.86 o 
   9   3   1       58.77       55.23      1.68 o 
  10   3   1       29.72       27.66      1.20 o 
  11   3   1      292.24      292.06      4.53 o 
  12   3   1      173.07      179.72      3.46 o 
 -12   4   1       39.67       37.27      2.87 o 
 -11   4   1       49.03       50.93      1.66 o 
 -10   4   1       67.14       69.39      1.80 o 
  -9   4   1        2.16        3.52      0.58 o 
  -8   4   1       17.87       19.39      0.92 o 
  -7   4   1      100.66      100.38      1.67 o 
  -6   4   1       24.51       31.11      0.60 o 
  -5   4   1      935.72      997.18      6.87 o 
  -4   4   1       87.56       82.84      0.94 o 
  -3   4   1     1604.89     1772.79     11.69 o 
  -2   4   1      541.53      551.60      4.08 o 
  -1   4   1       39.02       38.73      0.47 o 
   0   4   1        0.01       -0.03      0.08 o 
   1   4   1       39.28       39.44      0.57 o 
   2   4   1      540.66      548.43      4.07 o 
   3   4   1     1604.42     1765.87     13.26 o 
   4   4   1       87.68       84.11      0.95 o 
   5   4   1      936.09      997.79      7.75 o 
   6   4   1       24.61       32.42      0.63 o 
   7   4   1      100.70      102.66      1.33 o 
   8   4   1       17.91       18.99      0.76 o 
   9   4   1        2.15        1.94      0.49 o 
  10   4   1       66.96       65.50      1.76 o 
  11   4   1       48.83       53.38      1.67 o 
  12   4   1       39.55       44.07      3.73 o 
 -11   5   1       25.59       26.28      1.38 o 
 -10   5   1       22.69       22.55      1.20 o 
  -9   5   1      100.51      104.84      2.17 o 
  -8   5   1       15.34       20.04      1.12 o 
  -7   5   1       76.24       85.78      1.27 o 
  -6   5   1       14.72       13.50      0.48 o 
  -5   5   1       27.20       35.09      0.70 o 
  -4   5   1      205.13      220.95      1.85 o 
  -3   5   1       42.92       36.22      0.70 o 
  -2   5   1      418.41      469.09      3.62 o 
  -1   5   1      688.62      733.30      5.39 o 
   0   5   1       58.11       56.74      0.71 o 
   1   5   1      688.14      747.73      5.40 o 
   2   5   1      418.02      471.73      3.86 o 
   3   5   1       42.83       37.89      0.57 o 
   4   5   1      205.42      222.54      2.12 o 
   5   5   1       26.96       32.90      0.71 o 
   6   5   1       14.71       12.76      0.49 o 
   7   5   1       76.48       84.94      1.37 o 
   8   5   1       15.35       19.79      0.76 o 
   9   5   1      100.69      108.87      3.45 o 
  10   5   1       22.70       23.36      1.17 o 
  11   5   1       25.59       26.74      1.33 o 
  12   5   1      214.06      241.18      7.74 o 
 -11   6   1       43.73       50.81      1.72 o 
 -10   6   1       28.50       30.47      1.30 o 
  -9   6   1       33.86       31.35      1.19 o 
  -8   6   1      181.09      184.35      3.40 o 
  -7   6   1      400.67      417.65      4.94 o 
  -6   6   1      103.83       90.56      1.09 o 
  -5   6   1       22.05       18.98      0.45 o 
  -4   6   1      104.12      119.87      1.86 o 
  -3   6   1       27.00       33.60      0.58 o 
  -2   6   1      653.81      674.50      5.52 o 
  -1   6   1      298.39      318.02      2.58 o 
   0   6   1        1.43        1.33      0.17 o 
   1   6   1      298.80      321.08      2.58 o 
   2   6   1      653.26      681.88      5.08 o 
   3   6   1       26.98       32.22      0.69 o 
   4   6   1      104.36      121.10      1.38 o 
   5   6   1       22.20       18.77      0.53 o 
   6   6   1      103.55       90.11      1.33 o 
   7   6   1      400.70      420.10      4.20 o 
   8   6   1      180.94      179.64      2.49 o 
   9   6   1       33.75       34.29      1.50 o 
  10   6   1       28.52       27.46      1.52 o 
  11   6   1       43.62       47.90      2.02 o 
 -10   7   1       46.89       54.35      2.84 o 
  -9   7   1       48.94       55.28      1.90 o 
  -8   7   1      122.87      134.89      3.62 o 
  -7   7   1       29.11       33.90      0.91 o 
  -6   7   1      191.93      188.68      1.95 o 
  -5   7   1      428.95      416.17      4.29 o 
  -4   7   1      326.08      307.23      3.42 o 
  -3   7   1      302.15      304.77      3.20 o 
  -2   7   1       67.55       61.04      1.09 o 
  -1   7   1       45.02       42.13      0.71 o 
   0   7   1      366.53      378.63      3.67 o 
   1   7   1       44.82       43.98      0.74 o 
   2   7   1       67.47       61.09      0.90 o 
   3   7   1      302.07      304.80      2.82 o 
   4   7   1      325.85      308.94      3.37 o 
   5   7   1      428.55      411.20      4.15 o 
   6   7   1      192.08      187.53      2.81 o 
   7   7   1       28.83       35.67      1.10 o 
   8   7   1      122.29      131.32      2.58 o 
   9   7   1       48.87       58.57      3.44 o 
  10   7   1       47.04       48.25      3.54 o 
 -10   8   1       22.78       19.40      2.58 o 
  -8   8   1       34.47       38.41      3.06 o 
  -7   8   1       15.47       13.52      1.45 o 
  -6   8   1       11.23       10.10      0.73 o 
  -5   8   1      119.26      115.80      1.77 o 
  -4   8   1      606.26      556.51      5.70 o 
  -3   8   1      611.12      585.82      5.94 o 
  -2   8   1      491.22      486.71      5.06 o 
  -1   8   1      162.41      163.36      2.15 o 
   0   8   1      947.45      914.50      9.58 o 
   1   8   1      162.83      161.90      2.16 o 
   2   8   1      491.53      491.55      7.22 o 
   3   8   1      611.18      589.15      5.94 o 
   4   8   1      606.27      550.49      5.66 o 
   5   8   1      119.04      116.07      1.78 o 
   6   8   1       11.20        9.25      0.61 o 
   7   8   1       15.50       14.81      1.06 o 
   8   8   1       34.54       33.29      1.48 o 
  -7   9   1       75.43       76.53      2.20 o 
  -6   9   1       70.09       70.34      2.27 o 
  -5   9   1      115.70      105.94      1.92 o 
  -4   9   1       52.65       56.19      1.32 o 
  -3   9   1      419.54      388.85      4.80 o 
  -2   9   1      573.32      532.15      6.18 o 
  -1   9   1      323.47      312.01      4.01 o 
   0   9   1        5.48        5.49      0.51 o 
   1   9   1      323.25      312.54      4.03 o 
   2   9   1      572.49      534.34      6.60 o 
   3   9   1      419.70      394.50      4.34 o 
   4   9   1       52.97       54.43      1.18 o 
   5   9   1      115.65      108.24      1.77 o 
   6   9   1       70.05       63.52      1.33 o 
   7   9   1       75.25       77.37      1.99 o 
   8   9   1       18.17       16.63      1.62 o 
  -7  10   1       54.94       59.79      2.72 o 
  -6  10   1       30.36       34.66      2.44 o 
  -5  10   1       16.00       13.40      1.24 o 
  -4  10   1       70.32       73.27      1.61 o 
  -3  10   1       54.42       52.20      1.32 o 
  -2  10   1       54.06       50.65      1.32 o 
  -1  10   1      175.56      170.60      2.69 o 
   0  10   1        5.44        5.90      0.57 o 
   1  10   1      175.32      166.78      2.69 o 
   2  10   1       54.34       52.17      1.85 o 
   3  10   1       54.35       50.00      1.32 o 
   4  10   1       70.13       69.89      3.09 o 
   5  10   1       15.90       13.85      0.83 o 
   6  10   1       30.20       33.06      1.52 o 
   7  10   1       54.75       60.10      2.24 o 
   8  10   1       24.80       27.23      2.01 o 
  -6  11   1       64.38       64.31      2.87 o 
  -5  11   1       49.66       51.58      3.01 o 
  -4  11   1      150.10      159.07      2.69 o 
  -3  11   1       27.14       28.53      1.10 o 
  -2  11   1       36.51       37.08      1.34 o 
  -1  11   1       19.52       20.81      1.27 o 
   0  11   1      196.22      192.62      3.06 o 
   1  11   1       19.44       21.74      1.45 o 
   2  11   1       36.36       34.95      2.30 o 
   3  11   1       27.21       28.83      1.12 o 
   4  11   1      149.77      153.72      2.70 o 
   5  11   1       49.85       54.21      1.50 o 
   6  11   1       64.34       65.67      2.05 o 
  -4  12   1       84.62       92.49      4.19 o 
  -3  12   1       81.93       79.26      1.88 o 
  -2  12   1        8.65        9.44      0.83 o 
  -1  12   1        9.17        7.57      0.73 o 
   0  12   1       42.50       41.86      1.39 o 
   1  12   1        9.19        9.20      0.80 o 
   2  12   1        8.66        8.37      0.76 o 
   3  12   1       82.31       82.23      2.69 o 
   4  12   1       84.38       87.45      2.83 o 
   5  12   1       14.31       14.24      1.62 o 
   0   0   2        0.24        0.59      0.07 o 
   1   0   2     9580.55     7986.49     91.68 o 
   2   0   2      412.06      414.59      3.50 o 
   3   0   2     1433.06     1509.05     12.20 o 
   4   0   2        0.46        0.18      0.10 o 
   5   0   2      248.02      265.40      2.49 o 
   6   0   2      178.03      183.41      2.00 o 
   7   0   2     1340.32     1339.39     11.28 o 
   8   0   2        0.01        0.08      0.26 o 
   9   0   2      200.23      182.50      3.00 o 
  10   0   2        0.00        0.15      0.46 o 
  11   0   2        5.46        4.28      0.68 o 
  12   0   2        0.07        0.63      0.61 o 
 -12   1   2       93.12       94.65      2.40 o 
 -11   1   2        0.60        0.71      0.52 o 
 -10   1   2       64.94       67.00      1.76 o 
  -9   1   2       44.06       49.27      1.81 o 
  -8   1   2       25.48       29.54      0.75 o 
  -7   1   2       18.38       18.17      0.79 o 
  -6   1   2       99.42       99.70      1.54 o 
  -5   1   2      263.17      290.17      2.46 o 
  -4   1   2      983.32     1022.42      7.70 o 
  -3   1   2     1253.06     1288.25      8.35 o 
  -2   1   2      350.75      365.32      2.78 o 
  -1   1   2    10450.54     8346.16     96.17 o 
   0   1   2     6303.09     5323.11     53.82 o 
   1   1   2    10446.23     8379.30    125.92 o 
   2   1   2      350.80      360.75      3.15 o 
   3   1   2     1254.35     1278.85      9.70 o 
   4   1   2      983.55     1023.97      6.85 o 
   5   1   2      263.24      289.24      2.54 o 
   6   1   2       99.59       98.69      1.29 o 
   7   1   2       18.50       17.55      0.55 o 
   8   1   2       25.30       29.48      0.78 o 
   9   1   2       44.10       48.65      1.40 o 
  10   1   2       64.82       66.31      1.85 o 
  11   1   2        0.59       -0.09      0.50 o 
  12   1   2       93.28       96.06      2.39 o 
 -12   2   2        2.59        2.54      0.71 o 
 -11   2   2       87.19       88.73      2.18 o 
 -10   2   2      127.39      118.53      2.44 o 
  -9   2   2      214.64      211.77      3.31 o 
  -8   2   2      616.10      583.06      8.22 o 
  -7   2   2        6.90        8.26      0.49 o 
  -6   2   2       47.41       50.71      0.77 o 
  -5   2   2       25.25       26.37      0.48 o 
  -4   2   2      675.48      730.33      5.26 o 
  -3   2   2     1215.52     1280.66      9.16 o 
  -2   2   2      117.59      112.08      1.29 o 
  -1   2   2      283.29      297.22      2.65 o 
   0   2   2      676.15      713.88      5.89 o 
   1   2   2      283.46      302.23      2.00 o 
   2   2   2      117.29      111.03      1.27 o 
   3   2   2     1216.03     1260.56      9.62 o 
   4   2   2      676.86      721.94      5.75 o 
   5   2   2       25.30       26.10      0.41 o 
   6   2   2       47.16       49.03      0.79 o 
   7   2   2        6.85        7.98      0.44 o 
   8   2   2      616.76      582.09      7.47 o 
   9   2   2      214.70      208.28      3.29 o 
  10   2   2      127.79      122.41      2.45 o 
  11   2   2       87.22       86.83      2.18 o 
  12   2   2        2.59        2.82      0.70 o 
 -12   3   2       55.00       55.33      3.34 o 
 -11   3   2       42.52       44.24      1.56 o 
 -10   3   2       40.59       37.38      1.36 o 
  -9   3   2      142.20      135.63      2.53 o 
  -8   3   2      192.69      176.69      3.15 o 
  -7   3   2      237.55      242.46      5.17 o 
  -6   3   2        3.07        3.74      0.27 o 
  -5   3   2       42.56       43.22      0.72 o 
  -4   3   2      141.24      142.95      1.21 o 
  -3   3   2     1608.71     1669.10     10.90 o 
  -2   3   2      833.56      855.47      6.10 o 
  -1   3   2      413.52      432.89      3.21 o 
   0   3   2      266.20      320.94      2.63 o 
   1   3   2      412.81      437.20      3.21 o 
   2   3   2      832.93      862.48      6.14 o 
   3   3   2     1609.06     1656.87     14.79 o 
   4   3   2      141.11      141.39      1.43 o 
   5   3   2       42.95       42.83      1.10 o 
   6   3   2        3.11        3.74      0.25 o 
   7   3   2      237.42      240.54      2.41 o 
   8   3   2      192.93      176.45      2.15 o 
   9   3   2      141.62      139.81      2.52 o 
  10   3   2       40.71       40.24      1.37 o 
  11   3   2       42.21       45.80      1.79 o 
  12   3   2       54.94       55.92      1.85 o 
 -11   4   2        3.81        5.87      0.77 o 
 -10   4   2       97.46       91.80      2.14 o 
  -9   4   2      194.49      171.11      2.95 o 
  -8   4   2       22.92       23.30      0.79 o 
  -7   4   2      313.40      298.08      3.39 o 
  -6   4   2       59.61       61.78      0.96 o 
  -5   4   2      123.27      140.99      1.29 o 
  -4   4   2      142.74      158.65      1.37 o 
  -3   4   2      634.56      696.02      5.21 o 
  -2   4   2      211.93      208.58      1.76 o 
  -1   4   2      665.24      719.38      5.26 o 
   0   4   2      130.39      153.08      1.46 o 
   1   4   2      666.88      732.46      5.24 o 
   2   4   2      211.62      212.18      2.25 o 
   3   4   2      634.57      691.38      5.46 o 
   4   4   2      142.98      159.24      1.71 o 
   5   4   2      122.86      143.65      1.54 o 
   6   4   2       59.68       62.01      0.85 o 
   7   4   2      313.61      299.56      2.88 o 
   8   4   2       23.05       24.37      0.66 o 
   9   4   2      194.49      176.58      2.46 o 
  10   4   2       97.73       92.72      2.21 o 
  11   4   2        3.82        3.50      0.71 o 
  12   4   2       51.03       52.74      3.97 o 
 -11   5   2       39.37       35.33      1.49 o 
 -10   5   2       11.50       10.68      0.88 o 
  -9   5   2       56.47       56.82      2.01 o 
  -8   5   2       18.67       19.75      0.92 o 
  -7   5   2       85.89       76.77      1.37 o 
  -6   5   2      236.75      238.41      2.77 o 
  -5   5   2      309.40      297.75      2.37 o 
  -4   5   2      743.15      750.71      5.27 o 
  -3   5   2      318.69      356.91      2.87 o 
  -2   5   2      461.06      486.40      3.73 o 
  -1   5   2      772.45      832.08      5.68 o 
   0   5   2       40.10       34.10      0.56 o 
   1   5   2      773.05      833.11      6.48 o 
   2   5   2      461.06      485.15      3.96 o 
   3   5   2      319.18      360.62      2.89 o 
   4   5   2      742.47      746.60      6.79 o 
   5   5   2      309.64      295.36      2.74 o 
   6   5   2      237.59      237.29      2.36 o 
   7   5   2       85.45       77.15      1.15 o 
   8   5   2       18.71       19.58      1.10 o 
   9   5   2       56.58       55.58      1.26 o 
  10   5   2       11.47       10.10      1.19 o 
  11   5   2       39.38       40.50      2.93 o 
 -11   6   2       59.14       65.34      2.21 o 
 -10   6   2       45.00       44.15      1.50 o 
  -9   6   2        8.90        8.83      1.09 o 
  -8   6   2      250.03      235.61      3.42 o 
  -7   6   2       37.50       28.92      0.78 o 
  -6   6   2      140.29      145.45      2.39 o 
  -5   6   2      173.87      176.46      1.61 o 
  -4   6   2      146.58      148.98      1.50 o 
  -3   6   2      153.41      144.03      1.55 o 
  -2   6   2       28.37       33.44      0.57 o 
  -1   6   2      302.88      332.69      2.91 o 
   0   6   2      988.09     1039.39      9.14 o 
   1   6   2      302.10      333.54      2.92 o 
   2   6   2       28.45       33.89      0.68 o 
   3   6   2      153.56      146.10      1.68 o 
   4   6   2      146.15      148.21      1.87 o 
   5   6   2      173.74      169.09      2.33 o 
   6   6   2      139.86      143.89      2.39 o 
   7   6   2       37.65       29.71      0.81 o 
   8   6   2      249.88      232.78      2.77 o 
   9   6   2        8.91        9.19      0.73 o 
  10   6   2       44.89       48.25      2.18 o 
  11   6   2       59.11       67.62      3.30 o 
 -10   7   2       26.57       24.58      2.08 o 
  -9   7   2       41.77       47.46      4.68 o 
  -8   7   2       23.41       24.41      1.41 o 
  -7   7   2       73.25       76.87      1.30 o 
  -6   7   2       33.24       33.09      0.80 o 
  -5   7   2      159.25      153.67      1.62 o 
  -4   7   2       43.14       41.79      0.95 o 
  -3   7   2       10.60       11.23      0.46 o 
  -2   7   2       29.65       29.86      0.66 o 
  -1   7   2        5.76        4.72      0.41 o 
   0   7   2      376.60      389.78      3.71 o 
   1   7   2        5.74        4.16      0.33 o 
   2   7   2       29.71       28.63      0.67 o 
   3   7   2       10.51       10.31      0.53 o 
   4   7   2       43.06       41.56      1.27 o 
   5   7   2      159.78      152.45      2.36 o 
   6   7   2       33.25       32.91      1.26 o 
   7   7   2       73.24       73.66      1.82 o 
   8   7   2       23.50       27.57      1.31 o 
   9   7   2       42.06       47.01      1.74 o 
 -10   8   2        0.15        2.87      1.82 o 
  -9   8   2       29.22       30.77      3.25 o 
  -8   8   2       34.19       35.68      3.54 o 
  -7   8   2        9.65       15.62      0.85 o 
  -6   8   2       13.95       13.11      0.68 o 
  -5   8   2      142.70      141.22      2.01 o 
  -4   8   2      144.20      142.99      2.01 o 
  -3   8   2      107.51      107.88      1.67 o 
  -2   8   2      169.90      172.76      2.27 o 
  -1   8   2      231.04      217.75      2.69 o 
   0   8   2       96.75       82.76      1.41 o 
   1   8   2      230.54      218.61      2.70 o 
   2   8   2      169.90      169.76      2.27 o 
   3   8   2      107.82      113.41      1.72 o 
   4   8   2      144.21      139.61      2.03 o 
   5   8   2      142.72      140.72      2.37 o 
   6   8   2       14.07       13.06      0.95 o 
   7   8   2        9.63       13.96      1.78 o 
   8   8   2       33.98       37.04      1.56 o 
   9   8   2       29.19       27.08      1.40 o 
  -8   9   2       23.94       25.13      2.01 o 
  -7   9   2       20.24       20.39      2.53 o 
  -6   9   2       40.75       44.66      1.25 o 
  -5   9   2      158.48      143.34      2.50 o 
  -4   9   2      111.28      101.94      1.70 o 
  -3   9   2       22.94       20.15      0.77 o 
  -2   9   2      235.21      211.81      2.74 o 
  -1   9   2       37.86       38.56      1.18 o 
   0   9   2        0.32        0.41      0.29 o 
   1   9   2       37.95       35.76      0.94 o 
   2   9   2      235.22      213.55      2.75 o 
   3   9   2       22.87       21.50      0.77 o 
   4   9   2      111.24      102.10      1.73 o 
   5   9   2      158.47      142.84      2.15 o 
   6   9   2       40.46       43.49      1.21 o 
   7   9   2       19.99       21.35      1.19 o 
   8   9   2       23.98       25.38      1.41 o 
   9   9   2        7.77        5.91      0.87 o 
  -8  10   2       62.45       70.42      3.34 o 
  -7  10   2      229.37      230.48      4.62 o 
  -6  10   2        9.09        7.66      0.77 o 
  -5  10   2       19.21       21.75      1.18 o 
  -4  10   2      139.30      147.38      2.98 o 
  -3  10   2       11.57       11.95      0.75 o 
  -2  10   2        0.14        0.05      0.36 o 
  -1  10   2      257.86      247.01      3.51 o 
   0  10   2       99.78       90.81      1.83 o 
   1  10   2      257.38      248.16      3.52 o 
   2  10   2        0.14       -0.30      0.30 o 
   3  10   2       11.48       13.04      0.80 o 
   4  10   2      139.31      142.24      2.80 o 
   5  10   2       19.20       20.23      0.93 o 
   6  10   2        9.07       10.07      1.13 o 
   7  10   2      229.81      237.98      5.10 o 
  -6  11   2       90.88       88.43      2.24 o 
  -5  11   2       34.58       36.77      1.54 o 
  -4  11   2       12.50       14.41      0.87 o 
  -3  11   2       50.33       52.68      1.46 o 
  -2  11   2       38.83       43.40      1.30 o 
  -1  11   2      241.60      240.34      3.55 o 
   0  11   2       56.51       59.78      1.53 o 
   1  11   2      241.74      235.74      3.54 o 
   2  11   2       38.97       41.86      1.27 o 
   3  11   2       50.16       52.99      1.45 o 
   4  11   2       12.54       14.06      0.92 o 
   5  11   2       34.58       37.76      1.27 o 
   6  11   2       91.07       96.35      2.86 o 
  -5  12   2       81.76      104.06      5.26 o 
  -4  12   2        4.13        3.46      0.74 o 
  -3  12   2       15.26       17.09      1.03 o 
  -2  12   2       36.07       39.39      1.32 o 
  -1  12   2       12.45       11.87      0.87 o 
   0  12   2      122.73      126.87      4.34 o 
   1  12   2       12.51       11.37      0.85 o 
   2  12   2       35.98       35.51      1.68 o 
   3  12   2       15.27       18.03      1.25 o 
   4  12   2        4.08        3.73      1.05 o 
   1   0   3     1109.85     1040.47      7.23 o 
   2   0   3     1704.19     1693.87     11.70 o 
   3   0   3        8.35       15.93      0.53 o 
   4   0   3      149.91      170.06      1.75 o 
   5   0   3      793.38      832.83      7.11 o 
   6   0   3        5.34        3.89      0.32 o 
   7   0   3        1.12        0.89      0.23 o 
   8   0   3      165.69      160.66      2.01 o 
   9   0   3        8.32        8.99      0.60 o 
  10   0   3       61.66       60.67      1.69 o 
  11   0   3       30.18       31.08      1.48 o 
  12   0   3        0.08        0.87      0.84 o 
 -12   1   3        0.56       -0.31      0.57 o 
 -11   1   3        9.90       10.96      1.48 o 
 -10   1   3        3.18        3.17      0.58 o 
  -9   1   3        5.41        5.50      0.61 o 
  -8   1   3      361.80      355.42      3.63 o 
  -7   1   3        4.41        4.09      0.35 o 
  -6   1   3      476.06      488.08      5.23 o 
  -5   1   3      581.40      632.39      5.37 o 
  -4   1   3      127.16      127.92      1.34 o 
  -3   1   3     1067.01     1136.40      8.47 o 
  -2   1   3      591.76      595.34      5.54 o 
  -1   1   3       95.05      102.79      0.93 o 
   0   1   3       37.00       34.26      0.49 o 
   1   1   3       94.90      101.98      0.88 o 
   2   1   3      591.97      594.13      4.25 o 
   3   1   3     1068.05     1132.70      9.28 o 
   4   1   3      127.63      128.39      1.25 o 
   5   1   3      580.71      625.65      4.70 o 
   6   1   3      476.13      485.08      4.14 o 
   7   1   3        4.35        3.83      0.33 o 
   8   1   3      361.86      355.43      3.82 o 
   9   1   3        5.42        5.44      0.48 o 
  10   1   3        3.11        1.93      0.54 o 
  11   1   3        9.84        9.34      0.95 o 
  12   1   3        0.55        0.81      0.65 o 
 -12   2   3       28.87       31.14      2.81 o 
 -11   2   3      143.02      141.66      2.84 o 
 -10   2   3      201.64      197.60      3.35 o 
  -9   2   3       90.15       84.42      1.90 o 
  -8   2   3       32.92       35.18      0.85 o 
  -7   2   3      476.69      474.55      6.04 o 
  -6   2   3       55.44       55.88      1.07 o 
  -5   2   3      312.86      302.57      2.60 o 
  -4   2   3      271.80      267.97      2.07 o 
  -3   2   3      223.73      247.17      2.04 o 
  -2   2   3      544.77      580.95      5.19 o 
  -1   2   3     2091.09     2115.99     14.56 o 
   0   2   3     1283.53     1241.61      9.86 o 
   1   2   3     2087.91     2120.78     15.61 o 
   2   2   3      543.72      583.11      4.19 o 
   3   2   3      223.99      246.40      2.14 o 
   4   2   3      271.97      261.08      2.35 o 
   5   2   3      312.95      300.15      2.48 o 
   6   2   3       55.46       56.40      1.02 o 
   7   2   3      476.73      467.23      4.16 o 
   8   2   3       32.94       34.89      0.88 o 
   9   2   3       90.33       88.47      1.58 o 
  10   2   3      201.41      194.11      3.28 o 
  11   2   3      143.28      139.20      3.20 o 
  12   2   3       28.79       28.45      1.72 o 
 -11   3   3       93.95       91.45      3.37 o 
 -10   3   3      158.20      157.43      2.92 o 
  -9   3   3      271.29      256.72      3.88 o 
  -8   3   3       74.27       74.31      1.36 o 
  -7   3   3      704.99      682.30      6.79 o 
  -6   3   3      248.90      238.61      2.44 o 
  -5   3   3      398.50      419.15      3.78 o 
  -4   3   3     1127.63     1216.11      8.06 o 
  -3   3   3     1097.92     1121.92      7.91 o 
  -2   3   3      410.62      431.28      3.23 o 
  -1   3   3     2873.19     2932.84     21.50 o 
   0   3   3        0.10        0.22      0.12 o 
   1   3   3     2875.00     2938.12     20.24 o 
   2   3   3      411.34      428.74      3.23 o 
   3   3   3     1097.84     1120.66      8.59 o 
   4   3   3     1129.61     1198.00      9.29 o 
   5   3   3      399.22      418.37      3.59 o 
   6   3   3      248.50      240.48      2.70 o 
   7   3   3      704.91      687.90      5.73 o 
   8   3   3       74.17       69.91      1.13 o 
   9   3   3      271.39      264.85      3.28 o 
  10   3   3      158.54      158.59      2.89 o 
  11   3   3       94.09      102.05      2.36 o 
  12   3   3       49.60       51.12      2.14 o 
 -11   4   3       38.93       39.53      1.53 o 
 -10   4   3       41.75       43.38      1.48 o 
  -9   4   3        0.92        1.67      0.57 o 
  -8   4   3      110.09      107.84      2.34 o 
  -7   4   3      333.35      327.48      4.31 o 
  -6   4   3      358.15      367.85      4.17 o 
  -5   4   3        8.54        9.85      0.36 o 
  -4   4   3      367.60      384.59      3.08 o 
  -3   4   3      266.23      265.91      2.34 o 
  -2   4   3     1630.89     1694.10     12.72 o 
  -1   4   3      142.28      155.12      1.65 o 
   0   4   3      267.27      271.66      2.59 o 
   1   4   3      141.90      155.90      1.38 o 
   2   4   3     1631.35     1717.50     11.95 o 
   3   4   3      265.90      269.41      2.20 o 
   4   4   3      367.35      381.73      3.28 o 
   5   4   3        8.48        9.47      0.39 o 
   6   4   3      358.38      367.17      3.32 o 
   7   4   3      333.88      325.53      3.10 o 
   8   4   3      109.88      106.09      1.46 o 
   9   4   3        0.97        1.89      0.40 o 
  10   4   3       41.73       44.26      1.47 o 
  11   4   3       39.08       40.65      2.00 o 
  12   4   3      135.91      140.37      5.45 o 
 -11   5   3       83.57       86.90      2.22 o 
 -10   5   3       13.79       15.47      1.02 o 
  -9   5   3       93.54       91.15      2.40 o 
  -8   5   3       22.04       24.03      0.93 o 
  -7   5   3      180.22      167.29      2.29 o 
  -6   5   3      124.73      118.78      1.55 o 
  -5   5   3      165.34      160.40      1.60 o 
  -4   5   3        9.12        8.19      0.32 o 
  -3   5   3      889.26      914.83      7.20 o 
  -2   5   3      101.50      116.56      1.18 o 
  -1   5   3       17.91       16.16      0.35 o 
   0   5   3      363.80      414.30      3.50 o 
   1   5   3       18.11       17.36      0.48 o 
   2   5   3      101.92      119.91      1.26 o 
   3   5   3      889.33      933.45      6.81 o 
   4   5   3        9.16        8.31      0.34 o 
   5   5   3      165.28      157.90      1.69 o 
   6   5   3      124.76      117.89      1.45 o 
   7   5   3      180.13      167.38      1.92 o 
   8   5   3       22.18       22.40      0.67 o 
   9   5   3       93.66       94.89      1.88 o 
  10   5   3       13.73       15.77      1.85 o 
  11   5   3       83.89       89.56      2.63 o 
 -11   6   3       12.17       12.90      2.01 o 
 -10   6   3       36.84       37.86      1.68 o 
  -9   6   3       23.11       22.63      1.36 o 
  -8   6   3      119.28      131.92      2.86 o 
  -7   6   3       95.10       86.05      1.56 o 
  -6   6   3      362.87      362.41      3.91 o 
  -5   6   3      435.50      443.46      3.89 o 
  -4   6   3       31.00       28.20      0.60 o 
  -3   6   3      153.41      162.35      1.58 o 
  -2   6   3       41.24       38.89      0.93 o 
  -1   6   3      104.39      109.05      1.29 o 
   0   6   3      217.03      225.66      2.34 o 
   1   6   3      104.09      109.38      1.55 o 
   2   6   3       41.25       37.99      0.84 o 
   3   6   3      153.54      163.57      2.45 o 
   4   6   3       30.88       28.31      0.75 o 
   5   6   3      435.41      433.14      4.64 o 
   6   6   3      363.29      354.11      4.47 o 
   7   6   3       94.72       85.98      1.72 o 
   8   6   3      119.39      130.58      2.30 o 
   9   6   3       23.18       22.89      1.43 o 
  10   6   3       36.90       36.98      3.15 o 
 -10   7   3       84.17       84.36      3.83 o 
  -9   7   3       29.04       28.65      1.91 o 
  -8   7   3       38.75       41.79      1.28 o 
  -7   7   3       27.78       24.44      1.25 o 
  -6   7   3       34.48       35.62      0.91 o 
  -5   7   3       50.61       49.62      1.04 o 
  -4   7   3      186.21      178.22      1.93 o 
  -3   7   3       88.79       95.63      1.36 o 
  -2   7   3      200.29      194.37      2.04 o 
  -1   7   3      331.56      327.65      3.24 o 
   0   7   3        9.75       10.06      0.46 o 
   1   7   3      331.78      331.88      3.28 o 
   2   7   3      200.09      198.79      2.48 o 
   3   7   3       88.60       96.64      1.75 o 
   4   7   3      185.86      175.56      2.35 o 
   5   7   3       50.64       48.42      1.19 o 
   6   7   3       34.31       33.28      1.05 o 
   7   7   3       27.77       22.67      0.95 o 
   8   7   3       38.75       41.80      1.40 o 
   9   7   3       29.14       30.68      1.48 o 
  -9   8   3        6.37        8.31      2.10 o 
  -8   8   3       20.33       19.09      1.52 o 
  -7   8   3       50.51       55.01      2.31 o 
  -6   8   3       51.39       52.78      1.45 o 
  -5   8   3       90.79       89.16      1.88 o 
  -4   8   3      210.96      217.10      2.50 o 
  -3   8   3      269.35      243.49      2.94 o 
  -2   8   3        2.79        2.63      0.29 o 
  -1   8   3      466.00      456.27      4.38 o 
   0   8   3        1.05        2.21      0.30 o 
   1   8   3      466.24      461.47      4.39 o 
   2   8   3        2.73        2.72      0.32 o 
   3   8   3      269.73      245.09      3.54 o 
   4   8   3      211.11      216.39      2.88 o 
   5   8   3       90.94       83.64      1.71 o 
   6   8   3       51.37       51.36      1.34 o 
   7   8   3       50.70       58.65      1.47 o 
   8   8   3       20.30       20.18      1.00 o 
   9   8   3        6.36        6.85      0.80 o 
  10   8   3       90.93       94.41      4.49 o 
  -9   9   3       23.93       26.85      3.44 o 
  -8   9   3       86.28       90.11      7.17 o 
  -7   9   3       97.78      100.95      2.54 o 
  -6   9   3      133.69      134.63      3.18 o 
  -5   9   3       43.46       42.77      1.46 o 
  -4   9   3      226.53      213.45      2.76 o 
  -3   9   3       59.92       59.21      1.33 o 
  -2   9   3      143.95      135.24      2.05 o 
  -1   9   3      415.33      374.93      4.23 o 
   0   9   3       19.86       18.08      0.89 o 
   1   9   3      415.12      376.41      4.24 o 
   2   9   3      143.67      132.43      2.02 o 
   3   9   3       59.99       63.24      1.49 o 
   4   9   3      226.47      207.86      2.83 o 
   5   9   3       43.62       41.90      1.43 o 
   6   9   3      133.75      134.52      2.77 o 
   7   9   3       97.97       99.80      3.46 o 
   8   9   3       86.42       92.49      2.54 o 
   9   9   3       24.01       26.18      2.01 o 
  -7  10   3       20.86       19.40      1.91 o 
  -6  10   3      267.99      283.50     10.08 o 
  -5  10   3       12.16       13.54      1.12 o 
  -4  10   3        1.24        0.99      0.40 o 
  -3  10   3       45.42       45.17      1.14 o 
  -2  10   3       31.18       32.26      0.95 o 
  -1  10   3       14.02       11.80      0.68 o 
   0  10   3      294.58      271.89      3.40 o 
   1  10   3       13.92       12.19      0.67 o 
   2  10   3       31.10       29.59      0.93 o 
   3  10   3       45.36       46.54      1.70 o 
   4  10   3        1.24        0.24      0.37 o 
   5  10   3       12.33       13.86      0.83 o 
   6  10   3      267.77      277.31      3.95 o 
   7  10   3       20.82       25.89      1.09 o 
   8  10   3       47.78       45.87      2.96 o 
  -6  11   3       18.26       18.06      1.82 o 
  -5  11   3       46.45       48.51      2.04 o 
  -4  11   3       17.89       17.83      1.21 o 
  -3  11   3        2.82        3.65      0.57 o 
  -2  11   3       14.70       14.86      0.89 o 
  -1  11   3       83.09       80.46      1.80 o 
   0  11   3        8.88        8.94      0.76 o 
   1  11   3       83.33       80.80      1.81 o 
   2  11   3       14.80       13.86      1.32 o 
   3  11   3        2.82        3.67      0.56 o 
   4  11   3       18.06       18.19      0.99 o 
   5  11   3       46.36       46.44      2.43 o 
   6  11   3       18.40       18.47      1.45 o 
  -4  12   3       21.82       21.12      2.68 o 
  -3  12   3       17.66       17.43      1.24 o 
  -2  12   3       26.49       24.07      1.11 o 
  -1  12   3      128.13      128.00      2.47 o 
   0  12   3      205.79      209.31      3.39 o 
   1  12   3      128.49      126.59      2.45 o 
   2  12   3       26.69       23.59      1.11 o 
   0   0   4        5.34        2.39      0.34 o 
   1   0   4       17.70       14.49      0.26 o 
   2   0   4     6045.32     5858.00     45.14 o 
   3   0   4      424.83      433.29      3.48 o 
   4   0   4        1.97        3.55      0.26 o 
   5   0   4       15.55       13.44      0.45 o 
   6   0   4        2.42        5.43      0.35 o 
   7   0   4       96.60       96.59      1.65 o 
   8   0   4      403.89      403.14      4.05 o 
   9   0   4      176.63      190.19      2.38 o 
  10   0   4        2.18        1.32      0.52 o 
  11   0   4       21.32       21.62      1.70 o 
  12   0   4        3.85        3.15      1.11 o 
 -12   1   4       49.37       49.21      3.82 o 
 -11   1   4        2.55        2.93      0.65 o 
 -10   1   4      119.75      117.30      2.43 o 
  -9   1   4       36.58       35.86      0.94 o 
  -8   1   4      313.79      312.92      3.32 o 
  -7   1   4      249.74      236.15      3.21 o 
  -6   1   4       42.58       44.93      0.94 o 
  -5   1   4       38.13       35.30      0.76 o 
  -4   1   4     2641.68     2767.25     20.43 o 
  -3   1   4      459.04      519.96      3.84 o 
  -2   1   4      449.06      464.08      3.53 o 
  -1   1   4      651.86      666.48      4.73 o 
   0   1   4       71.79       56.45      0.61 o 
   1   1   4      651.30      658.63      4.74 o 
   2   1   4      449.25      459.82      3.40 o 
   3   1   4      459.35      522.92      4.14 o 
   4   1   4     2641.91     2741.93     24.95 o 
   5   1   4       38.05       35.27      0.69 o 
   6   1   4       42.40       45.75      0.83 o 
   7   1   4      249.91      232.38      2.39 o 
   8   1   4      313.88      314.67      3.33 o 
   9   1   4       36.56       36.73      0.93 o 
  10   1   4      119.57      122.23      2.45 o 
  11   1   4        2.51        3.52      0.68 o 
  12   1   4       49.51       57.56      2.25 o 
 -11   2   4       32.72       36.13      1.49 o 
 -10   2   4      263.11      262.12      4.40 o 
  -9   2   4      189.98      180.21      2.44 o 
  -8   2   4      149.75      141.52      2.05 o 
  -7   2   4      105.60      103.81      2.04 o 
  -6   2   4      289.86      304.32      3.83 o 
  -5   2   4      876.67      864.99      7.26 o 
  -4   2   4      704.69      754.28      7.66 o 
  -3   2   4      447.02      461.41      3.61 o 
  -2   2   4       92.99       96.95      0.98 o 
  -1   2   4     1086.34     1154.24      8.10 o 
   0   2   4      711.41      726.32      5.19 o 
   1   2   4     1086.70     1155.93      8.66 o 
   2   2   4       93.01       99.86      0.94 o 
   3   2   4      447.45      462.83      4.05 o 
   4   2   4      705.11      741.28      5.93 o 
   5   2   4      876.94      851.36      6.81 o 
   6   2   4      289.69      306.16      2.84 o 
   7   2   4      106.00      104.90      1.41 o 
   8   2   4      150.00      140.68      1.73 o 
   9   2   4      190.32      181.98      2.51 o 
  10   2   4      263.41      259.47      4.00 o 
  11   2   4       32.76       38.37      1.59 o 
  12   2   4        8.05        9.33      1.22 o 
 -11   3   4       34.62       37.50      1.94 o 
 -10   3   4       42.20       40.66      1.43 o 
  -9   3   4      282.11      259.88      3.34 o 
  -8   3   4      433.55      426.19      5.93 o 
  -7   3   4       35.79       34.27      0.88 o 
  -6   3   4      204.46      192.39      2.39 o 
  -5   3   4      120.75      127.72      1.86 o 
  -4   3   4      461.66      507.42      4.47 o 
  -3   3   4      467.28      483.39      3.63 o 
  -2   3   4      812.69      852.64      7.84 o 
  -1   3   4       44.95       50.10      0.60 o 
   0   3   4      467.85      496.79      4.25 o 
   1   3   4       44.98       49.66      0.62 o 
   2   3   4      813.99      851.68      6.15 o 
   3   3   4      467.59      482.81      3.92 o 
   4   3   4      461.79      501.95      4.17 o 
   5   3   4      120.83      125.64      1.42 o 
   6   3   4      204.67      189.68      1.99 o 
   7   3   4       35.74       33.61      0.73 o 
   8   3   4      432.86      430.51      3.97 o 
   9   3   4      282.13      264.03      3.03 o 
  10   3   4       42.06       42.50      1.43 o 
  11   3   4       34.71       37.02      1.94 o 
  12   3   4       24.58       26.93      1.78 o 
 -11   4   4       42.68       41.05      1.54 o 
 -10   4   4        0.15        0.94      0.52 o 
  -9   4   4       18.72       18.54      0.87 o 
  -8   4   4      152.86      140.51      2.14 o 
  -7   4   4      209.91      208.28      2.70 o 
  -6   4   4      409.00      409.76      4.38 o 
  -5   4   4       34.59       37.42      0.68 o 
  -4   4   4     1371.77     1362.24     11.72 o 
  -3   4   4      510.43      550.85      4.15 o 
  -2   4   4      251.03      272.36      2.41 o 
  -1   4   4      214.34      247.49      2.44 o 
   0   4   4     3755.56     3813.33     30.32 o 
   1   4   4      214.35      247.73      2.03 o 
   2   4   4      251.27      275.77      2.38 o 
   3   4   4      510.12      553.47      4.18 o 
   4   4   4     1371.16     1358.07      9.78 o 
   5   4   4       34.62       37.64      0.70 o 
   6   4   4      409.19      402.94      5.81 o 
   7   4   4      210.20      208.72      2.78 o 
   8   4   4      152.38      143.20      1.79 o 
   9   4   4       18.79       20.35      0.72 o 
  10   4   4        0.16        0.51      0.39 o 
  11   4   4       42.70       42.56      1.55 o 
  12   4   4       27.16       28.57      3.34 o 
 -11   5   4      125.89      121.82      3.15 o 
 -10   5   4       19.99       20.61      1.81 o 
  -9   5   4      111.38      107.92      2.30 o 
  -8   5   4       58.57       51.54      1.21 o 
  -7   5   4       79.29       79.90      1.48 o 
  -6   5   4      457.64      436.04      5.23 o 
  -5   5   4     1932.82     1911.20     24.46 o 
  -4   5   4       13.49       14.73      0.41 o 
  -3   5   4      100.68      100.39      1.31 o 
  -2   5   4       17.09       20.14      0.46 o 
  -1   5   4       43.43       56.45      0.90 o 
   0   5   4      439.82      512.25      4.63 o 
   1   5   4       43.44       54.44      0.91 o 
   2   5   4       17.12       21.17      0.67 o 
   3   5   4      100.88      101.49      1.30 o 
   4   5   4       13.58       14.76      0.70 o 
   5   5   4     1932.64     1885.44     18.49 o 
   6   5   4      457.15      430.87      5.10 o 
   7   5   4       79.40       80.07      1.44 o 
   8   5   4       58.58       50.46      1.17 o 
   9   5   4      111.62      111.31      1.90 o 
  10   5   4       20.00       21.90      1.19 o 
  11   5   4      126.03      132.41      3.89 o 
 -10   6   4        0.68        1.68      0.68 o 
  -9   6   4       92.18       96.29      2.07 o 
  -8   6   4      146.94      138.11      2.18 o 
  -7   6   4       94.82       86.49      1.78 o 
  -6   6   4       59.98       59.88      1.26 o 
  -5   6   4      211.93      204.76      2.32 o 
  -4   6   4       80.62       78.33      0.99 o 
  -3   6   4      607.06      589.76      4.88 o 
  -2   6   4      440.64      441.41      3.81 o 
  -1   6   4      308.01      316.67      2.90 o 
   0   6   4      636.07      615.61      5.54 o 
   1   6   4      308.16      318.10      3.50 o 
   2   6   4      440.05      443.09      4.62 o 
   3   6   4      607.11      583.93      6.57 o 
   4   6   4       80.60       76.36      1.50 o 
   5   6   4      211.87      202.98      2.90 o 
   6   6   4       60.16       58.55      1.37 o 
   7   6   4       94.59       83.21      1.72 o 
   8   6   4      147.12      132.72      2.65 o 
   9   6   4       91.94       97.16      3.17 o 
  10   6   4        0.66        1.02      0.60 o 
 -10   7   4       24.10       24.80      2.00 o 
  -9   7   4       14.57       15.92      1.17 o 
  -8   7   4       63.86       65.51      1.63 o 
  -7   7   4        9.99       11.96      0.95 o 
  -6   7   4        1.44        1.10      0.33 o 
  -5   7   4      345.67      336.99      4.80 o 
  -4   7   4      181.82      188.16      2.04 o 
  -3   7   4      836.60      804.09      6.56 o 
  -2   7   4       36.08       34.29      0.70 o 
  -1   7   4      219.21      233.23      2.33 o 
   0   7   4       93.56       84.90      1.25 o 
   1   7   4      219.23      228.41      2.80 o 
   2   7   4       36.12       34.10      0.87 o 
   3   7   4      836.17      805.01      7.89 o 
   4   7   4      181.81      186.58      2.74 o 
   5   7   4      345.74      329.25      4.26 o 
   6   7   4        1.41        1.48      0.41 o 
   7   7   4       10.13        9.79      0.87 o 
   8   7   4       63.74       64.18      1.58 o 
   9   7   4       14.58       17.65      1.12 o 
  10   7   4       24.15       25.23      1.91 o 
  -9   8   4       53.75       54.00      3.34 o 
  -8   8   4       12.41       15.60      1.53 o 
  -7   8   4       64.52       67.54      2.01 o 
  -6   8   4       52.58       54.94      1.22 o 
  -5   8   4       43.78       43.28      0.99 o 
  -4   8   4       35.98       36.40      1.15 o 
  -3   8   4      277.09      270.58      2.72 o 
  -2   8   4       16.81       15.48      0.57 o 
  -1   8   4      356.21      319.95      3.28 o 
   0   8   4      109.89      103.44      1.48 o 
   1   8   4      355.82      311.89      3.27 o 
   2   8   4       16.83       15.93      0.76 o 
   3   8   4      276.98      266.37      3.81 o 
   4   8   4       36.07       35.49      1.61 o 
   5   8   4       43.97       44.80      1.23 o 
   6   8   4       52.68       54.40      1.42 o 
   7   8   4       64.50       66.39      1.62 o 
   8   8   4       12.31       16.22      0.94 o 
   9   8   4       53.51       57.42      2.19 o 
  -8   9   4       27.18       28.86      1.56 o 
  -7   9   4       46.18       49.13      1.78 o 
  -6   9   4       70.69       73.71      1.67 o 
  -5   9   4       27.87       26.60      0.93 o 
  -4   9   4        0.61        1.07      0.47 o 
  -3   9   4       69.13       68.98      1.36 o 
  -2   9   4      133.63      129.99      1.97 o 
  -1   9   4       36.80       33.51      0.93 o 
   0   9   4       31.81       33.07      1.38 o 
   1   9   4       36.82       34.28      0.95 o 
   2   9   4      133.49      126.93      1.99 o 
   3   9   4       69.16       67.02      1.38 o 
   4   9   4        0.60        0.22      0.65 o 
   5   9   4       27.79       27.16      1.40 o 
   6   9   4       70.61       68.80      1.94 o 
   7   9   4       46.16       48.55      1.64 o 
   8   9   4       27.44       31.55      1.43 o 
  -7  10   4       14.44       12.84      3.58 o 
  -6  10   4       58.33       58.96      1.77 o 
  -5  10   4       51.57       58.45      1.52 o 
  -4  10   4        8.97        9.86      0.79 o 
  -3  10   4       13.78       15.75      0.79 o 
  -2  10   4       20.82       20.60      0.86 o 
  -1  10   4      264.81      255.44      3.26 o 
   0  10   4      111.90       97.64      2.21 o 
   1  10   4      265.20      255.99      3.29 o 
   2  10   4       20.75       20.77      0.94 o 
   3  10   4       13.79       15.37      0.78 o 
   4  10   4        8.99       11.33      0.78 o 
   5  10   4       51.68       56.63      1.49 o 
   6  10   4       58.30       60.20      1.74 o 
   7  10   4       14.47       13.43      1.82 o 
  -6  11   4       84.26       92.11      3.63 o 
  -5  11   4       11.30       12.00      1.02 o 
  -4  11   4       23.86       23.38      1.30 o 
  -3  11   4       18.19       17.03      1.03 o 
  -2  11   4        7.14        7.80      0.69 o 
  -1  11   4       92.47       99.76      2.03 o 
   0  11   4       81.40       84.60      1.85 o 
   1  11   4       92.68       98.72      2.05 o 
   2  11   4        7.19        7.19      0.70 o 
   3  11   4       18.18       16.37      0.95 o 
   4  11   4       23.75       21.93      1.14 o 
   5  11   4       11.34       12.40      1.29 o 
  -4  12   4       89.11       92.97      4.78 o 
  -3  12   4       17.28       19.54      1.86 o 
  -2  12   4       12.56       11.46      1.04 o 
  -1  12   4        9.76       12.02      0.86 o 
   0  12   4       44.50       46.76      1.44 o 
   1  12   4        9.76       11.39      0.87 o 
   1   0   5      902.70      985.51      6.98 o 
   2   0   5      245.68      274.37      2.16 o 
   3   0   5        8.60        6.56      0.21 o 
   4   0   5      145.43      180.57      1.93 o 
   5   0   5      374.37      381.69      3.99 o 
   6   0   5        3.62        2.99      0.30 o 
   7   0   5     1190.81     1106.99     10.41 o 
   8   0   5      119.01      103.25      1.57 o 
   9   0   5       15.69       14.18      0.69 o 
  10   0   5       25.47       31.40      1.15 o 
  11   0   5        9.52       11.31      0.99 o 
 -11   1   5       17.69       15.19      1.09 o 
 -10   1   5       88.38       83.93      2.03 o 
  -9   1   5        9.60        9.78      0.60 o 
  -8   1   5      259.55      236.46      2.98 o 
  -7   1   5       16.34       17.22      0.69 o 
  -6   1   5       54.26       54.02      1.35 o 
  -5   1   5       82.34       74.87      1.10 o 
  -4   1   5       16.62       16.90      0.60 o 
  -3   1   5     1073.87     1157.18      8.75 o 
  -2   1   5     1932.06     2021.62     14.07 o 
  -1   1   5      387.70      422.75      3.15 o 
   0   1   5       25.40       23.58      0.38 o 
   1   1   5      386.94      417.03      3.32 o 
   2   1   5     1931.70     2034.25     14.08 o 
   3   1   5     1073.93     1151.65      8.19 o 
   4   1   5       16.74       15.82      0.47 o 
   5   1   5       82.47       75.21      1.11 o 
   6   1   5       54.17       53.83      0.94 o 
   7   1   5       16.48       18.47      0.57 o 
   8   1   5      259.68      242.15      2.76 o 
   9   1   5        9.54        8.64      0.54 o 
  10   1   5       88.58       82.60      1.66 o 
  11   1   5       17.74       17.40      1.13 o 
  12   1   5      114.24      116.58      5.73 o 
 -11   2   5       90.54       87.89      2.24 o 
 -10   2   5      142.45      140.79      2.75 o 
  -9   2   5      172.84      159.01      2.38 o 
  -8   2   5      221.79      217.69      3.51 o 
  -7   2   5      308.93      292.85      3.42 o 
  -6   2   5      830.25      786.00      7.63 o 
  -5   2   5      104.66      103.38      1.53 o 
  -4   2   5       27.41       21.92      0.45 o 
  -3   2   5       28.65       34.13      0.85 o 
  -2   2   5       28.48       33.17      0.47 o 
  -1   2   5       88.14       96.47      0.92 o 
   0   2   5     3817.89     3821.51     26.23 o 
   1   2   5       88.13       95.36      1.13 o 
   2   2   5       28.76       32.30      0.48 o 
   3   2   5       28.66       33.18      0.47 o 
   4   2   5       27.39       21.60      0.41 o 
   5   2   5      104.66      104.42      1.26 o 
   6   2   5      829.48      787.30      6.44 o 
   7   2   5      308.24      294.45      2.87 o 
   8   2   5      221.64      218.12      3.09 o 
   9   2   5      173.01      164.40      2.89 o 
  10   2   5      142.41      143.07      2.46 o 
  11   2   5       90.57       92.55      2.26 o 
  12   2   5        7.08        9.12      1.62 o 
 -11   3   5       96.28       98.90      2.75 o 
 -10   3   5       68.76       67.66      2.00 o 
  -9   3   5      206.87      200.09      4.38 o 
  -8   3   5      325.92      310.23      3.71 o 
  -7   3   5      169.04      162.37      2.26 o 
  -6   3   5      346.68      345.85      3.83 o 
  -5   3   5      170.79      180.85      2.54 o 
  -4   3   5      271.93      286.77      2.69 o 
  -3   3   5      256.15      285.52      2.45 o 
  -2   3   5      971.61     1012.82      7.77 o 
  -1   3   5     1325.87     1355.36     10.69 o 
   0   3   5       33.76       37.58      0.56 o 
   1   3   5     1324.73     1361.99      9.65 o 
   2   3   5      972.52     1019.86      8.03 o 
   3   3   5      256.67      283.57      2.35 o 
   4   3   5      271.71      287.09      3.61 o 
   5   3   5      170.23      180.99      1.87 o 
   6   3   5      347.02      343.38      3.84 o 
   7   3   5      168.86      162.39      1.88 o 
   8   3   5      326.12      309.86      3.53 o 
   9   3   5      207.18      201.39      2.34 o 
  10   3   5       68.92       68.21      1.50 o 
  11   3   5       96.12      102.93      2.81 o 
  12   3   5       10.74       11.88      1.67 o 
 -11   4   5       43.91       44.27      1.64 o 
 -10   4   5       28.28       28.49      1.87 o 
  -9   4   5       50.70       54.37      1.55 o 
  -8   4   5      112.59      104.73      1.80 o 
  -7   4   5      453.20      418.81      4.64 o 
  -6   4   5      409.84      397.16      4.83 o 
  -5   4   5      784.80      763.95      7.31 o 
  -4   4   5       77.42       80.33      1.02 o 
  -3   4   5        9.31        7.30      0.28 o 
  -2   4   5      241.94      236.55      2.02 o 
  -1   4   5        4.50        5.86      0.46 o 
   0   4   5      742.61      817.85      6.35 o 
   1   4   5        4.45        4.93      0.32 o 
   2   4   5      241.47      236.98      2.28 o 
   3   4   5        9.29        7.48      0.29 o 
   4   4   5       77.61       80.57      1.22 o 
   5   4   5      784.35      767.28      5.84 o 
   6   4   5      410.89      393.98      4.65 o 
   7   4   5      452.86      424.78      3.88 o 
   8   4   5      112.62      104.65      1.49 o 
   9   4   5       50.73       52.14      1.07 o 
  10   4   5       28.34       29.84      1.99 o 
  11   4   5       44.00       47.51      2.38 o 
 -10   5   5       75.69       83.28      2.47 o 
  -9   5   5       69.70       73.67      2.51 o 
  -8   5   5      236.41      219.54      2.98 o 
  -7   5   5      154.33      154.72      2.53 o 
  -6   5   5       43.01       40.62      1.13 o 
  -5   5   5      242.88      241.68      2.80 o 
  -4   5   5      266.28      280.28      2.62 o 
  -3   5   5      303.66      291.37      2.48 o 
  -2   5   5       16.58       17.60      0.44 o 
  -1   5   5      162.93      163.94      1.87 o 
   0   5   5       28.71       28.48      0.77 o 
   1   5   5      163.60      161.55      2.05 o 
   2   5   5       16.35       17.93      1.05 o 
   3   5   5      303.33      290.51      3.65 o 
   4   5   5      266.05      273.74      4.16 o 
   5   5   5      242.41      236.54      2.82 o 
   6   5   5       42.95       40.21      1.08 o 
   7   5   5      154.44      157.06      3.34 o 
   8   5   5      236.08      222.28      4.64 o 
   9   5   5       69.53       71.32      1.64 o 
  10   5   5       75.68       79.61      2.46 o 
 -10   6   5       77.37       73.86      4.87 o 
  -9   6   5      147.08      148.21      3.27 o 
  -8   6   5       37.33       37.24      1.36 o 
  -7   6   5       59.59       55.59      1.45 o 
  -6   6   5      195.39      191.44      2.90 o 
  -5   6   5      270.37      264.02      3.09 o 
  -4   6   5       65.76       66.18      1.02 o 
  -3   6   5      260.47      248.07      2.23 o 
  -2   6   5       84.34       88.52      1.16 o 
  -1   6   5       24.34       22.70      0.62 o 
   0   6   5        6.35        6.39      0.40 o 
   1   6   5       24.29       23.19      0.63 o 
   2   6   5       84.60       88.38      1.81 o 
   3   6   5      260.83      243.21      3.27 o 
   4   6   5       65.49       65.65      1.39 o 
   5   6   5      270.12      256.84      3.52 o 
   6   6   5      195.20      186.29      2.85 o 
   7   6   5       59.54       57.23      1.60 o 
   8   6   5       37.25       39.83      1.23 o 
   9   6   5      147.07      146.27      2.61 o 
  10   6   5       77.36       82.42      5.54 o 
 -10   7   5        1.41        2.01      1.34 o 
  -9   7   5       30.36       31.62      3.36 o 
  -8   7   5       91.44       89.44      2.01 o 
  -7   7   5       12.25       11.91      0.84 o 
  -6   7   5      101.02      100.50      2.40 o 
  -5   7   5       18.37       18.79      0.74 o 
  -4   7   5       80.11       74.67      1.18 o 
  -3   7   5      184.55      171.41      1.77 o 
  -2   7   5        7.84        7.44      0.48 o 
  -1   7   5       56.71       60.32      0.98 o 
   0   7   5        0.80        2.67      0.32 o 
   1   7   5       56.59       59.79      1.64 o 
   2   7   5        7.79        6.83      0.48 o 
   3   7   5      183.86      168.13      2.90 o 
   4   7   5       80.16       73.63      1.56 o 
   5   7   5       18.17       18.71      0.88 o 
   6   7   5      100.78       98.09      1.94 o 
   7   7   5       12.35       13.99      0.85 o 
   8   7   5       91.67       91.10      2.04 o 
   9   7   5       30.36       32.40      1.38 o 
  10   7   5        1.44        2.01      0.96 o 
  -9   8   5        1.04        1.32      1.58 o 
  -8   8   5       41.30       46.98      1.51 o 
  -7   8   5       74.02       69.09      1.86 o 
  -6   8   5      146.83      144.27      2.59 o 
  -5   8   5      150.10      151.11      2.21 o 
  -4   8   5       62.06       58.01      1.05 o 
  -3   8   5       98.71      101.34      1.55 o 
  -2   8   5      105.00       98.40      1.95 o 
  -1   8   5       63.89       59.09      1.08 o 
   0   8   5      111.77      110.15      1.57 o 
   1   8   5       63.75       57.56      1.22 o 
   2   8   5      105.29       96.27      1.98 o 
   3   8   5       98.77      100.42      1.90 o 
   4   8   5       62.15       55.48      1.57 o 
   5   8   5      150.03      148.46      2.52 o 
   6   8   5      146.46      142.50      2.51 o 
   7   8   5       74.15       68.74      1.70 o 
   8   8   5       41.41       44.19      1.40 o 
   9   8   5        1.04        1.38      0.68 o 
  -8   9   5       55.72       58.11      2.08 o 
  -7   9   5       45.96       45.68      2.09 o 
  -6   9   5       30.41       32.65      1.70 o 
  -5   9   5      114.57      112.88      2.17 o 
  -4   9   5       42.77       44.45      1.08 o 
  -3   9   5       37.39       32.24      0.86 o 
  -2   9   5       30.83       29.47      0.88 o 
  -1   9   5      119.29      110.07      2.43 o 
   0   9   5      422.24      382.81      4.35 o 
   1   9   5      118.88      111.65      1.94 o 
   2   9   5       30.80       29.73      1.02 o 
   3   9   5       37.32       32.45      1.19 o 
   4   9   5       43.16       42.10      1.29 o 
   5   9   5      114.76      114.73      3.16 o 
   6   9   5       30.40       35.74      1.23 o 
   7   9   5       45.95       44.58      2.02 o 
   8   9   5       55.70       58.20      2.54 o 
  -7  10   5       58.03       56.54      2.84 o 
  -6  10   5       44.15       43.42      2.87 o 
  -5  10   5       61.93       59.48      1.75 o 
  -4  10   5       41.44       41.32      1.27 o 
  -3  10   5       10.50        9.90      0.79 o 
  -2  10   5       34.62       30.50      0.96 o 
  -1  10   5       86.62       76.24      1.54 o 
   0  10   5       38.54       42.25      1.13 o 
   1  10   5       86.48       75.68      1.53 o 
   2  10   5       34.73       30.40      0.98 o 
   3  10   5       10.53       10.15      0.74 o 
   4  10   5       41.42       42.95      2.12 o 
   5  10   5       62.10       64.00      1.92 o 
   6  10   5       44.36       44.75      1.69 o 
   7  10   5       57.66       56.19      3.34 o 
  -5  11   5       18.92       21.21      1.91 o 
  -4  11   5       82.13       79.93      1.91 o 
  -3  11   5        5.33        7.32      0.78 o 
  -2  11   5       77.87       78.84      1.63 o 
  -1  11   5        0.89        0.38      0.38 o 
   0  11   5      115.45      122.53      2.10 o 
   1  11   5        0.91        0.54      0.41 o 
   2  11   5       77.60       79.33      1.68 o 
   3  11   5        5.31        5.91      0.79 o 
   4  11   5       81.99       81.71      2.26 o 
   5  11   5       19.01       18.35      2.29 o 
  -3  12   5       13.23       12.42      2.20 o 
  -2  12   5       12.72       11.83      1.20 o 
  -1  12   5       96.76       99.35     10.27 o 
   0  12   5      184.19      193.21      5.73 o 
   0   0   6       12.14       15.73      0.80 o 
   1   0   6      272.74      299.43      2.37 o 
   2   0   6       12.52       11.32      0.34 o 
   3   0   6     1888.88     1999.74     13.96 o 
   4   0   6       64.55       58.74      1.34 o 
   5   0   6       55.93       74.25      1.24 o 
   6   0   6        9.59       12.36      0.51 o 
   7   0   6       72.22       71.39      1.20 o 
   8   0   6       41.72       51.41      1.08 o 
   9   0   6       18.52       23.25      0.83 o 
  10   0   6      121.84      117.43      1.94 o 
  11   0   6       21.06       20.31      1.50 o 
 -11   1   6        6.28        6.86      1.41 o 
 -10   1   6        7.87        6.15      0.54 o 
  -9   1   6       63.86       63.47      1.28 o 
  -8   1   6       29.45       27.05      0.87 o 
  -7   1   6      295.30      274.14      3.28 o 
  -6   1   6       69.95       63.65      1.09 o 
  -5   1   6      109.41      106.92      1.42 o 
  -4   1   6      403.03      367.47      4.49 o 
  -3   1   6      736.42      788.52      5.74 o 
  -2   1   6      170.44      187.15      1.61 o 
  -1   1   6      105.26      117.97      1.12 o 
   0   1   6      234.77      265.80      2.14 o 
   1   1   6      105.00      118.45      1.12 o 
   2   1   6      170.48      186.13      1.61 o 
   3   1   6      735.65      784.91      5.75 o 
   4   1   6      403.60      373.79      3.54 o 
   5   1   6      109.67      105.09      1.47 o 
   6   1   6       69.94       64.24      1.08 o 
   7   1   6      295.59      276.99      2.76 o 
   8   1   6       29.74       27.49      0.74 o 
   9   1   6       63.77       62.14      1.25 o 
  10   1   6        7.91        6.77      0.56 o 
  11   1   6        6.28        6.92      0.82 o 
 -11   2   6       12.30       12.79      1.03 o 
 -10   2   6        3.59        3.59      0.48 o 
  -9   2   6       33.76       33.00      1.04 o 
  -8   2   6      227.46      218.74      2.90 o 
  -7   2   6       20.61       18.56      0.76 o 
  -6   2   6       91.94       88.74      1.47 o 
  -5   2   6      115.98      124.48      2.11 o 
  -4   2   6      219.50      244.82      2.39 o 
  -3   2   6       19.21       21.55      0.43 o 
  -2   2   6      254.10      274.88      2.22 o 
  -1   2   6      317.91      331.61      2.59 o 
   0   2   6      100.44      114.69      1.10 o 
   1   2   6      318.37      326.43      3.19 o 
   2   2   6      254.52      272.41      2.63 o 
   3   2   6       19.11       20.91      0.42 o 
   4   2   6      219.45      239.27      2.29 o 
   5   2   6      115.82      125.07      1.47 o 
   6   2   6       92.30       87.23      1.21 o 
   7   2   6       20.50       19.40      0.60 o 
   8   2   6      227.89      220.51      2.42 o 
   9   2   6       33.91       32.66      0.85 o 
  10   2   6        3.56        4.03      0.48 o 
  11   2   6       12.25       14.99      1.10 o 
 -11   3   6       19.59       17.50      1.16 o 
 -10   3   6        7.51        7.73      0.66 o 
  -9   3   6      165.32      162.61      2.48 o 
  -8   3   6       96.00       92.38      1.68 o 
  -7   3   6      304.85      296.96      3.59 o 
  -6   3   6      246.80      235.24      3.26 o 
  -5   3   6        7.42        9.03      0.59 o 
  -4   3   6       84.22       84.69      1.24 o 
  -3   3   6      431.55      445.51      4.47 o 
  -2   3   6      256.14      279.71      2.93 o 
  -1   3   6      363.07      364.35      2.83 o 
   0   3   6      181.38      188.35      1.62 o 
   1   3   6      363.30      361.91      2.85 o 
   2   3   6      256.84      279.61      2.31 o 
   3   3   6      432.15      440.50      3.25 o 
   4   3   6       84.17       83.81      1.15 o 
   5   3   6        7.40        9.86      0.41 o 
   6   3   6      246.99      237.92      2.27 o 
   7   3   6      305.15      305.01      2.98 o 
   8   3   6       96.09       94.22      1.40 o 
   9   3   6      165.27      163.40      2.23 o 
  10   3   6        7.55        8.11      0.71 o 
  11   3   6       19.58       19.83      1.40 o 
 -10   4   6      106.43       99.85      2.23 o 
  -9   4   6      118.07      121.93      2.10 o 
  -8   4   6       66.90       64.83      1.58 o 
  -7   4   6       55.48       56.65      1.39 o 
  -6   4   6       56.36       56.36      1.35 o 
  -5   4   6       57.43       50.63      1.20 o 
  -4   4   6      401.73      378.00      4.05 o 
  -3   4   6      153.70      155.43      1.75 o 
  -2   4   6       48.90       54.44      0.88 o 
  -1   4   6      111.09      116.30      1.43 o 
   0   4   6      159.52      172.75      1.88 o 
   1   4   6      111.22      117.54      1.27 o 
   2   4   6       48.79       53.43      0.77 o 
   3   4   6      153.83      153.96      1.73 o 
   4   4   6      401.84      378.95      3.99 o 
   5   4   6       57.50       51.79      0.96 o 
   6   4   6       56.51       55.02      1.05 o 
   7   4   6       55.45       55.00      1.21 o 
   8   4   6       67.15       65.72      1.55 o 
   9   4   6      118.26      120.04      2.51 o 
  10   4   6      106.35       98.48      2.03 o 
  11   4   6       24.20       33.44      2.68 o 
 -10   5   6        3.37        2.43      0.73 o 
  -9   5   6       34.68       35.06      1.30 o 
  -8   5   6       29.32       30.28      1.13 o 
  -7   5   6      112.96      105.95      2.05 o 
  -6   5   6      185.52      181.39      2.80 o 
  -5   5   6      668.05      613.44      7.05 o 
  -4   5   6      518.20      509.36      5.63 o 
  -3   5   6       75.86       75.27      0.95 o 
  -2   5   6      366.38      370.84      3.44 o 
  -1   5   6       63.49       65.11      1.01 o 
   0   5   6        0.72        0.18      0.18 o 
   1   5   6       63.20       64.08      1.15 o 
   2   5   6      367.25      362.43      3.94 o 
   3   5   6       76.04       76.06      1.82 o 
   4   5   6      518.59      502.29      5.87 o 
   5   5   6      667.62      614.01      8.00 o 
   6   5   6      185.57      176.97      2.75 o 
   7   5   6      112.62      105.70      2.01 o 
   8   5   6       29.40       31.25      1.09 o 
   9   5   6       34.60       35.05      1.42 o 
  10   5   6        3.39        3.38      0.73 o 
 -10   6   6       48.07       53.61      3.06 o 
  -9   6   6      102.10      101.85      2.24 o 
  -8   6   6      197.61      190.68      3.17 o 
  -7   6   6       51.33       50.70      1.42 o 
  -6   6   6      623.20      579.75      6.89 o 
  -5   6   6       10.63        9.10      0.68 o 
  -4   6   6      750.12      727.70     10.86 o 
  -3   6   6      502.46      483.40      4.60 o 
  -2   6   6       83.81       79.55      1.03 o 
  -1   6   6      321.03      328.27      3.08 o 
   0   6   6       10.50        9.40      0.51 o 
   1   6   6      321.00      332.00      3.69 o 
   2   6   6       83.61       76.79      1.52 o 
   3   6   6      501.65      474.26      5.65 o 
   4   6   6      751.24      723.37      8.08 o 
   5   6   6       10.55        8.24      0.62 o 
   6   6   6      623.49      570.05      6.79 o 
   7   6   6       51.48       47.50      1.34 o 
   8   6   6      197.46      198.66      3.14 o 
   9   6   6      102.00      106.81      2.61 o 
  10   6   6       47.99       51.22      2.58 o 
  -9   7   6       26.07       25.63      1.30 o 
  -8   7   6       20.07       21.46      1.14 o 
  -7   7   6       62.83       60.76      1.61 o 
  -6   7   6       48.41       48.52      1.39 o 
  -5   7   6       74.92       74.81      1.68 o 
  -4   7   6      454.76      433.37      5.71 o 
  -3   7   6      125.28      124.49      1.45 o 
  -2   7   6      376.34      337.95      2.97 o 
  -1   7   6      279.80      267.57      2.93 o 
   0   7   6       73.95       63.63      1.15 o 
   1   7   6      279.47      264.74      3.57 o 
   2   7   6      376.24      336.05      4.31 o 
   3   7   6      125.17      124.48      2.70 o 
   4   7   6      455.43      423.51      5.30 o 
   5   7   6       74.67       73.70      2.43 o 
   6   7   6       48.61       48.17      1.34 o 
   7   7   6       62.68       58.90      2.17 o 
   8   7   6       19.99       20.14      1.02 o 
   9   7   6       26.03       27.21      1.39 o 
  -9   8   6       86.27       93.99      3.17 o 
  -8   8   6      106.84      109.39      3.09 o 
  -7   8   6       20.63       23.20      1.17 o 
  -6   8   6       10.73        8.34      0.76 o 
  -5   8   6      105.99      100.50      1.74 o 
  -4   8   6      159.75      155.63      2.77 o 
  -3   8   6       61.05       56.52      1.06 o 
  -2   8   6      173.75      166.55      1.94 o 
  -1   8   6       90.32       86.39      1.30 o 
   0   8   6        1.71        2.64      0.39 o 
   1   8   6       90.67       86.71      1.58 o 
   2   8   6      173.60      166.44      2.63 o 
   3   8   6       60.88       56.17      1.75 o 
   4   8   6      159.63      148.17      2.54 o 
   5   8   6      105.58       98.24      1.99 o 
   6   8   6       10.70        8.94      0.73 o 
   7   8   6       20.67       23.08      1.11 o 
   8   8   6      106.97      107.54      2.30 o 
   9   8   6       86.27       86.57      4.78 o 
  -7   9   6       63.54       63.13      2.10 o 
  -6   9   6       10.36        9.83      0.99 o 
  -5   9   6      136.76      144.78      2.55 o 
  -4   9   6       48.03       49.06      1.12 o 
  -3   9   6       81.60       79.55      1.32 o 
  -2   9   6      414.07      403.58      3.85 o 
  -1   9   6       75.59       65.68      1.33 o 
   0   9   6      265.73      253.76      2.91 o 
   1   9   6       75.45       67.32      1.26 o 
   2   9   6      414.52      398.91      5.15 o 
   3   9   6       81.72       78.08      1.74 o 
   4   9   6       48.06       48.90      1.57 o 
   5   9   6      137.03      144.94      4.07 o 
   6   9   6       10.27       11.21      0.86 o 
   7   9   6       63.84       65.85      1.75 o 
   8   9   6       44.55       49.50      3.34 o 
  -6  10   6        3.32        1.80      1.06 o 
  -5  10   6       15.14       15.18      0.99 o 
  -4  10   6       27.11       27.79      1.14 o 
  -3  10   6        7.48        7.89      0.65 o 
  -2  10   6        6.11        5.76      0.54 o 
  -1  10   6       17.37       17.26      0.82 o 
   0  10   6       66.23       64.58      1.42 o 
   1  10   6       17.53       15.42      0.81 o 
   2  10   6        6.04        5.97      0.62 o 
   3  10   6        7.48        6.47      0.62 o 
   4  10   6       27.04       29.53      1.42 o 
   5  10   6       15.11       16.66      1.90 o 
   6  10   6        3.31        0.43      0.88 o 
  -5  11   6       10.03       11.94      2.39 o 
  -4  11   6        1.91        1.83      0.96 o 
  -3  11   6       21.50       25.23      1.12 o 
  -2  11   6       26.50       27.25      1.03 o 
  -1  11   6       21.52       22.84      1.01 o 
   0  11   6      204.62      202.79      2.94 o 
   1  11   6       21.51       21.19      0.95 o 
   2  11   6       26.49       28.01      1.11 o 
   3  11   6       21.46       22.84      1.07 o 
   4  11   6        1.88        0.10      1.24 o 
  -1  12   6       50.98       50.64      2.58 o 
   1   0   7       11.27       16.50      0.38 o 
   2   0   7     1499.37     1540.22     10.88 o 
   3   0   7       73.74       82.35      1.09 o 
   4   0   7      672.74      687.44      6.09 o 
   5   0   7        0.01        0.20      0.20 o 
   6   0   7      693.55      703.41      6.37 o 
   7   0   7      604.43      585.89      5.52 o 
   8   0   7      201.92      176.77      2.50 o 
   9   0   7        1.88        2.77      0.43 o 
  10   0   7       11.84       10.77      0.70 o 
  11   0   7        3.05        3.63      0.74 o 
 -11   1   7      228.60      234.76      4.03 o 
 -10   1   7       34.44       36.90      1.10 o 
  -9   1   7       96.58       87.03      1.68 o 
  -8   1   7       23.01       20.97      0.83 o 
  -7   1   7      538.92      492.90      5.28 o 
  -6   1   7       63.24       59.96      1.17 o 
  -5   1   7       48.87       50.96      0.93 o 
  -4   1   7      129.15      138.91      1.66 o 
  -3   1   7      492.86      494.75      3.81 o 
  -2   1   7       98.40      110.88      1.12 o 
  -1   1   7      639.84      695.60      5.15 o 
   0   1   7       11.60       18.64      0.40 o 
   1   1   7      639.93      703.85      5.17 o 
   2   1   7       98.23      112.49      1.31 o 
   3   1   7      492.75      498.43      3.82 o 
   4   1   7      128.99      135.56      1.67 o 
   5   1   7       48.99       49.10      1.15 o 
   6   1   7       63.26       56.82      1.05 o 
   7   1   7      539.27      494.63      4.79 o 
   8   1   7       23.00       20.09      0.78 o 
   9   1   7       96.51       88.00      1.54 o 
  10   1   7       34.57       37.81      1.08 o 
  11   1   7      228.65      241.68      3.45 o 
 -11   2   7       40.88       44.24      3.34 o 
 -10   2   7       73.06       72.02      1.50 o 
  -9   2   7      119.75      114.04      2.01 o 
  -8   2   7      123.72      125.69      2.06 o 
  -7   2   7      139.64      119.21      2.15 o 
  -6   2   7      434.02      405.95      5.00 o 
  -5   2   7      625.18      591.59      6.13 o 
  -4   2   7        4.76        3.68      0.31 o 
  -3   2   7       89.61      103.62      1.40 o 
  -2   2   7       73.68       90.60      1.28 o 
  -1   2   7      897.59      914.90      6.66 o 
   0   2   7      221.68      242.07      2.30 o 
   1   2   7      899.12      919.89      7.46 o 
   2   2   7       73.77       90.73      1.47 o 
   3   2   7       89.37      101.65      1.09 o 
   4   2   7        4.78        3.20      0.30 o 
   5   2   7      625.04      591.22      5.44 o 
   6   2   7      433.76      408.17      3.49 o 
   7   2   7      139.92      124.72      1.80 o 
   8   2   7      123.94      126.43      1.71 o 
   9   2   7      119.90      117.01      1.68 o 
  10   2   7       73.12       71.06      1.46 o 
  11   2   7       40.83       44.25      1.34 o 
 -10   3   7      105.11      106.94      2.04 o 
  -9   3   7      132.52      138.01      2.54 o 
  -8   3   7       67.06       65.51      1.60 o 
  -7   3   7       77.96       70.10      1.58 o 
  -6   3   7      412.95      392.54      4.93 o 
  -5   3   7      637.95      631.73      7.18 o 
  -4   3   7       64.21       66.14      1.18 o 
  -3   3   7      169.28      175.46      1.96 o 
  -2   3   7       16.86       21.70      0.48 o 
  -1   3   7      192.09      195.40      1.87 o 
   0   3   7      141.40      145.92      2.61 o 
   1   3   7      192.42      195.15      1.87 o 
   2   3   7       16.82       20.58      0.54 o 
   3   3   7      169.67      174.57      1.69 o 
   4   3   7       64.14       64.15      1.05 o 
   5   3   7      637.82      638.53      5.81 o 
   6   3   7      413.02      396.15      4.50 o 
   7   3   7       78.12       69.24      1.16 o 
   8   3   7       66.86       63.47      1.23 o 
   9   3   7      132.50      134.41      1.99 o 
  10   3   7      105.04      105.60      1.96 o 
  11   3   7       94.00      100.93      2.91 o 
 -10   4   7      110.50      115.86      2.76 o 
  -9   4   7       29.10       31.17      1.68 o 
  -8   4   7       83.54       83.70      1.86 o 
  -7   4   7      175.15      171.46      2.79 o 
  -6   4   7      109.60      101.86      1.94 o 
  -5   4   7      139.10      130.08      2.19 o 
  -4   4   7       37.23       38.40      0.85 o 
  -3   4   7       20.62       18.27      0.65 o 
  -2   4   7       54.57       54.18      0.92 o 
  -1   4   7       40.82       42.35      0.78 o 
   0   4   7      999.65      986.25      8.37 o 
   1   4   7       40.98       41.32      0.77 o 
   2   4   7       54.41       53.74      1.22 o 
   3   4   7       20.71       17.88      0.54 o 
   4   4   7       37.10       37.91      0.88 o 
   5   4   7      139.13      132.21      1.89 o 
   6   4   7      109.62      104.05      2.20 o 
   7   4   7      174.80      170.61      2.39 o 
   8   4   7       83.56       83.71      1.59 o 
   9   4   7       29.05       30.45      0.99 o 
  10   4   7      110.59      115.96      2.07 o 
  11   4   7       86.53       88.58      3.63 o 
 -10   5   7        8.39        8.88      0.97 o 
  -9   5   7       54.40       62.15      2.67 o 
  -8   5   7        8.05        8.55      0.81 o 
  -7   5   7      211.25      200.01      3.18 o 
  -6   5   7      155.43      145.24      2.50 o 
  -5   5   7       60.67       58.68      1.41 o 
  -4   5   7      140.58      140.02      1.93 o 
  -3   5   7       12.56       11.72      0.50 o 
  -2   5   7      467.58      438.05      6.17 o 
  -1   5   7      236.73      236.82      2.53 o 
   0   5   7       65.72       68.24      1.08 o 
   1   5   7      236.08      238.65      2.80 o 
   2   5   7      467.74      439.45      4.63 o 
   3   5   7       12.43       11.74      0.89 o 
   4   5   7      140.72      140.09      2.33 o 
   5   5   7       60.80       59.66      1.39 o 
   6   5   7      154.98      148.56      2.48 o 
   7   5   7      211.46      201.38      3.12 o 
   8   5   7        8.03        8.17      0.69 o 
   9   5   7       54.26       57.60      1.74 o 
  10   5   7        8.45        8.54      1.62 o 
 -10   6   7      112.45      125.56      4.78 o 
  -9   6   7      140.66      149.26      2.84 o 
  -8   6   7       11.79       12.98      1.17 o 
  -7   6   7       23.14       25.46      1.10 o 
  -6   6   7        6.67        5.83      0.98 o 
  -5   6   7       72.15       64.94      1.77 o 
  -4   6   7       35.12       29.37      1.00 o 
  -3   6   7       64.99       63.04      1.11 o 
  -2   6   7      258.35      246.99      2.69 o 
  -1   6   7      283.62      303.82      3.15 o 
   0   6   7        7.53        7.11      0.43 o 
   1   6   7      284.22      305.74      3.16 o 
   2   6   7      258.49      244.28      2.69 o 
   3   6   7       64.95       62.30      1.45 o 
   4   6   7       34.91       30.45      0.99 o 
   5   6   7       72.02       62.42      1.86 o 
   6   6   7        6.59        6.74      0.61 o 
   7   6   7       23.06       25.16      1.06 o 
   8   6   7       11.86       13.85      0.89 o 
   9   6   7      141.14      147.97      2.75 o 
  10   6   7      112.11      125.94      5.64 o 
  -9   7   7       19.00       24.31      1.45 o 
  -8   7   7        5.48        4.88      0.70 o 
  -7   7   7       24.41       24.50      1.16 o 
  -6   7   7       45.77       49.67      1.45 o 
  -5   7   7      122.71      117.81      2.25 o 
  -4   7   7      237.19      215.56      4.36 o 
  -3   7   7       43.99       47.95      0.93 o 
  -2   7   7       15.29       14.55      0.52 o 
  -1   7   7       11.52       13.87      0.60 o 
   0   7   7       35.44       35.05      0.84 o 
   1   7   7       11.38       13.19      0.68 o 
   2   7   7       15.36       13.70      0.98 o 
   3   7   7       44.16       46.89      1.25 o 
   4   7   7      236.27      214.75      3.23 o 
   5   7   7      122.60      116.65      2.20 o 
   6   7   7       45.86       48.83      1.40 o 
   7   7   7       24.43       22.96      1.07 o 
   8   7   7        5.47        6.81      0.73 o 
   9   7   7       18.93       23.22      2.77 o 
  -8   8   7       18.79       22.67      1.38 o 
  -7   8   7       87.71       91.03      2.12 o 
  -6   8   7       73.73       77.82      1.90 o 
  -5   8   7       13.68       13.56      1.31 o 
  -4   8   7       39.09       31.81      0.97 o 
  -3   8   7      199.24      187.71      2.21 o 
  -2   8   7      145.70      143.09      1.88 o 
  -1   8   7       77.38       80.39      1.51 o 
   0   8   7      163.27      141.89      1.93 o 
   1   8   7       77.18       76.39      1.86 o 
   2   8   7      145.65      140.94      2.85 o 
   3   8   7      199.25      188.67      2.98 o 
   4   8   7       38.88       31.35      1.10 o 
   5   8   7       13.82       14.80      0.90 o 
   6   8   7       73.52       77.24      1.84 o 
   7   8   7       87.63       83.77      2.21 o 
   8   8   7       18.88       18.21      1.71 o 
  -6   9   7       38.77       39.09      1.46 o 
  -5   9   7       18.23       18.28      1.07 o 
  -4   9   7       15.92       17.05      0.84 o 
  -3   9   7       69.13       70.03      1.36 o 
  -2   9   7       63.79       59.14      1.04 o 
  -1   9   7       17.10       18.04      0.66 o 
   0   9   7       14.18       16.76      0.76 o 
   1   9   7       17.15       16.24      0.92 o 
   2   9   7       63.82       58.49      1.70 o 
   3   9   7       68.70       65.23      1.63 o 
   4   9   7       15.88       16.67      1.50 o 
   5   9   7       18.24       20.35      1.09 o 
   6   9   7       38.75       39.11      1.35 o 
   7   9   7       83.67       83.13      4.20 o 
  -5  10   7        1.66        0.65      0.91 o 
  -4  10   7       34.82       39.61      1.35 o 
  -3  10   7       24.23       22.09      0.96 o 
  -2  10   7        9.36       10.75      0.74 o 
  -1  10   7       45.43       44.98      1.07 o 
   0  10   7        2.72        3.78      0.54 o 
   1  10   7       45.47       45.11      1.32 o 
   2  10   7        9.27        9.09      0.77 o 
   3  10   7       24.11       21.59      1.23 o 
   4  10   7       34.87       37.43      1.72 o 
   5  10   7        1.65       -0.29      1.05 o 
  -4  11   7       28.71       28.95      2.10 o 
  -3  11   7       67.96       65.32      2.11 o 
  -2  11   7       15.11       15.29      0.90 o 
  -1  11   7       30.56       34.00      1.02 o 
   0  11   7        8.11        7.99      0.74 o 
   1  11   7       30.58       34.62      1.26 o 
   2  11   7       15.06       17.47      1.23 o 
   3  11   7       67.88       67.46      3.82 o 
   0   0   8     4652.14     4438.87     43.27 o 
   1   0   8       67.11       79.78      0.93 o 
   2   0   8       76.94       56.85      0.76 o 
   3   0   8      202.43      202.77      2.22 o 
   4   0   8        0.26        0.94      0.22 o 
   5   0   8       38.15       33.88      0.80 o 
   6   0   8       82.72       84.84      1.37 o 
   7   0   8        0.32        0.31      0.29 o 
   8   0   8        3.83        4.97      0.56 o 
   9   0   8        4.04        5.13      0.53 o 
  10   0   8       15.87       16.86      0.84 o 
  11   0   8      114.13      110.60      2.46 o 
 -11   1   8       22.79       23.50      2.25 o 
 -10   1   8       54.62       57.64      2.37 o 
  -9   1   8      170.16      165.60      2.84 o 
  -8   1   8       15.86       16.56      0.92 o 
  -7   1   8       37.67       32.97      0.93 o 
  -6   1   8      204.79      194.70      2.31 o 
  -5   1   8       38.98       37.12      0.83 o 
  -4   1   8       58.32       52.36      1.20 o 
  -3   1   8      112.61      104.54      1.39 o 
  -2   1   8      276.74      271.35      2.32 o 
  -1   1   8        9.44        7.62      0.31 o 
   0   1   8      419.97      459.11      3.59 o 
   1   1   8        9.42        7.96      0.32 o 
   2   1   8      277.18      278.92      2.34 o 
   3   1   8      112.91      106.08      1.41 o 
   4   1   8       58.30       51.56      0.94 o 
   5   1   8       39.13       38.49      1.10 o 
   6   1   8      204.61      189.66      2.79 o 
   7   1   8       37.72       35.57      0.90 o 
   8   1   8       15.94       15.33      0.65 o 
   9   1   8      170.21      163.81      2.12 o 
  10   1   8       54.78       56.51      1.34 o 
  11   1   8       22.63       24.24      1.24 o 
 -11   2   8       19.66       19.64      2.72 o 
 -10   2   8        5.12        5.65      0.70 o 
  -9   2   8       13.41       12.25      0.89 o 
  -8   2   8       69.06       63.75      1.60 o 
  -7   2   8       11.20       11.33      0.76 o 
  -6   2   8      148.83      143.14      2.10 o 
  -5   2   8      268.53      244.02      2.68 o 
  -4   2   8       32.96       30.43      0.73 o 
  -3   2   8       48.70       46.67      0.85 o 
  -2   2   8      326.65      296.55      2.49 o 
  -1   2   8      358.54      364.56      2.92 o 
   0   2   8       50.08       43.29      1.03 o 
   1   2   8      358.56      357.11      4.32 o 
   2   2   8      327.34      299.64      2.97 o 
   3   2   8       48.79       47.55      0.79 o 
   4   2   8       32.96       31.39      0.78 o 
   5   2   8      268.51      244.55      2.70 o 
   6   2   8      148.50      140.65      1.89 o 
   7   2   8       11.35       10.94      0.56 o 
   8   2   8       68.75       62.83      1.17 o 
   9   2   8       13.23       11.76      0.63 o 
  10   2   8        5.09        5.89      0.61 o 
  11   2   8       19.62       21.82      1.35 o 
 -11   3   8       50.47       51.22      3.06 o 
 -10   3   8       37.64       43.15      1.49 o 
  -9   3   8       10.93       10.39      0.84 o 
  -8   3   8       56.21       60.17      1.56 o 
  -7   3   8      139.79      137.82      2.45 o 
  -6   3   8      128.84      123.64      1.94 o 
  -5   3   8       90.85       92.88      1.57 o 
  -4   3   8      616.40      548.20      5.60 o 
  -3   3   8      109.23      110.51      1.69 o 
  -2   3   8       25.86       25.33      0.56 o 
  -1   3   8      195.96      194.47      2.57 o 
   0   3   8      616.94      600.81      4.90 o 
   1   3   8      196.38      191.25      1.98 o 
   2   3   8       25.91       25.19      0.56 o 
   3   3   8      108.88      112.36      1.50 o 
   4   3   8      616.94      549.98      5.57 o 
   5   3   8       91.01       91.19      1.53 o 
   6   3   8      128.54      124.76      1.92 o 
   7   3   8      139.61      137.04      2.09 o 
   8   3   8       56.17       57.30      1.32 o 
   9   3   8       10.92       11.67      0.73 o 
  10   3   8       37.49       42.33      1.25 o 
 -10   4   8       23.76       22.26      1.59 o 
  -9   4   8       40.10       42.46      1.43 o 
  -8   4   8       62.10       64.37      1.67 o 
  -7   4   8       33.22       35.94      1.21 o 
  -6   4   8       22.49       20.94      1.02 o 
  -5   4   8      286.65      263.56      3.67 o 
  -4   4   8       39.18       36.96      1.08 o 
  -3   4   8      191.33      177.95      2.42 o 
  -2   4   8       86.02       81.44      1.25 o 
  -1   4   8      465.28      463.38      4.31 o 
   0   4   8       57.84       63.18      1.23 o 
   1   4   8      465.13      461.37      6.29 o 
   2   4   8       86.10       81.65      1.21 o 
   3   4   8      191.83      183.08      3.44 o 
   4   4   8       39.02       36.38      1.04 o 
   5   4   8      286.79      261.08      5.08 o 
   6   4   8       22.55       23.15      0.93 o 
   7   4   8       33.27       36.92      1.68 o 
   8   4   8       61.99       65.22      1.61 o 
   9   4   8       40.16       40.98      1.34 o 
  10   4   8       23.65       20.38      1.54 o 
 -10   5   8      163.59      178.55      4.32 o 
  -9   5   8        4.92        4.63      0.70 o 
  -8   5   8      129.79      132.44      2.55 o 
  -7   5   8      115.98      111.25      3.50 o 
  -6   5   8       62.59       57.67      1.51 o 
  -5   5   8      167.66      158.75      2.64 o 
  -4   5   8      368.23      351.92      4.59 o 
  -3   5   8       24.58       27.27      0.85 o 
  -2   5   8      192.16      190.42      3.20 o 
  -1   5   8      140.94      137.69      1.75 o 
   0   5   8      110.68      108.74      1.50 o 
   1   5   8      141.29      139.50      2.07 o 
   2   5   8      192.24      187.08      2.43 o 
   3   5   8       24.70       26.29      0.98 o 
   4   5   8      368.34      357.90      4.55 o 
   5   5   8      167.79      156.86      2.58 o 
   6   5   8       62.55       55.45      1.44 o 
   7   5   8      115.78      103.77      2.09 o 
   8   5   8      129.22      126.97      2.43 o 
   9   5   8        4.95        4.19      0.63 o 
  10   5   8      163.71      176.01      6.78 o 
  -9   6   8       67.78       64.07      2.47 o 
  -8   6   8       54.80       53.76      1.63 o 
  -7   6   8       28.19       28.51      1.19 o 
  -6   6   8       27.67       30.76      1.78 o 
  -5   6   8      142.31      137.90      3.27 o 
  -4   6   8      178.21      164.00      2.73 o 
  -3   6   8      111.88      104.85      1.55 o 
  -2   6   8      254.21      250.26      2.91 o 
  -1   6   8      365.55      352.34      3.59 o 
   0   6   8      321.42      300.99      3.31 o 
   1   6   8      365.79      351.45      3.59 o 
   2   6   8      253.89      255.05      3.13 o 
   3   6   8      111.96      103.97      1.95 o 
   4   6   8      177.89      165.85      2.69 o 
   5   6   8      142.50      132.21      2.39 o 
   6   6   8       27.84       28.72      1.08 o 
   7   6   8       28.16       28.40      1.13 o 
   8   6   8       54.89       54.48      1.56 o 
   9   6   8       67.61       71.51      2.50 o 
  -8   7   8       56.59       62.16      1.89 o 
  -7   7   8        6.66        6.79      0.76 o 
  -6   7   8       17.56       16.73      1.03 o 
  -5   7   8       25.00       22.95      1.36 o 
  -4   7   8       80.90       76.86      3.63 o 
  -3   7   8      134.80      122.42      1.89 o 
  -2   7   8      120.51      113.22      1.68 o 
  -1   7   8       29.67       27.51      1.04 o 
   0   7   8        1.59        1.27      0.32 o 
   1   7   8       29.44       28.35      0.91 o 
   2   7   8      120.48      116.92      2.08 o 
   3   7   8      134.63      120.31      2.22 o 
   4   7   8       80.64       76.27      1.71 o 
   5   7   8       25.12       24.14      1.06 o 
   6   7   8       17.46       16.81      1.05 o 
   7   7   8        6.73        5.73      0.69 o 
   8   7   8       56.43       62.66      1.76 o 
  -7   8   8       53.31       55.45      1.89 o 
  -6   8   8       20.82       21.32      1.93 o 
  -5   8   8        0.93        1.07      0.57 o 
  -4   8   8      184.66      178.46      3.05 o 
  -3   8   8       34.80       36.55      1.10 o 
  -2   8   8       99.43       95.00      1.56 o 
  -1   8   8       18.60       21.95      0.78 o 
   0   8   8       53.82       47.10      1.06 o 
   1   8   8       18.64       21.83      0.84 o 
   2   8   8       99.49       92.93      1.66 o 
   3   8   8       34.75       34.61      1.18 o 
   4   8   8      184.54      183.33      3.00 o 
   5   8   8        0.91        0.68      0.46 o 
   6   8   8       20.89       22.24      1.21 o 
   7   8   8       53.03       53.50      1.63 o 
  -7   9   8       10.08       12.04      2.01 o 
  -6   9   8       52.83       60.68      2.71 o 
  -5   9   8       58.84       63.84      1.79 o 
  -4   9   8        8.73        9.44      0.83 o 
  -3   9   8       41.02       43.51      1.38 o 
  -2   9   8       58.80       59.48      1.27 o 
  -1   9   8       63.14       63.25      1.40 o 
   0   9   8       16.31       16.61      0.72 o 
   1   9   8       63.11       65.21      1.41 o 
   2   9   8       58.85       61.93      1.38 o 
   3   9   8       40.93       43.26      1.36 o 
   4   9   8        8.67        9.54      0.80 o 
   5   9   8       58.79       61.53      1.72 o 
   6   9   8       52.88       58.24      3.20 o 
  -4  10   8        4.18        5.54      1.82 o 
  -3  10   8        4.94        4.78      0.66 o 
  -2  10   8        8.97        9.46      0.81 o 
  -1  10   8       47.25       50.02      1.23 o 
   0  10   8        7.88        8.49      0.63 o 
   1  10   8       47.44       50.02      1.34 o 
   2  10   8        8.77       10.23      0.73 o 
   3  10   8        4.96        5.09      0.67 o 
   4  10   8        4.20        3.63      0.95 o 
  -2  11   8       17.08       21.60      2.87 o 
  -1  11   8       54.96       57.90      2.74 o 
   0  11   8        4.71        4.22      0.68 o 
   1  11   8       54.71       54.42      1.92 o 
   2  11   8       17.04       16.82      1.82 o 
   1   0   9      299.19      294.52      2.51 o 
   2   0   9      103.18      109.78      1.21 o 
   3   0   9       73.45       76.93      1.19 o 
   4   0   9       57.16       42.35      0.89 o 
   5   0   9       28.03       29.07      0.76 o 
   6   0   9        9.21       10.42      0.57 o 
   7   0   9       47.78       52.96      1.12 o 
   8   0   9      305.13      286.69      3.31 o 
   9   0   9      106.57      111.10      1.88 o 
  10   0   9        2.51        2.42      0.52 o 
 -10   1   9       45.39       47.00      2.05 o 
  -9   1   9       20.46       19.04      0.95 o 
  -8   1   9        5.33        6.26      0.59 o 
  -7   1   9       13.64       10.93      0.59 o 
  -6   1   9       83.06       77.31      1.32 o 
  -5   1   9      151.10      140.61      1.85 o 
  -4   1   9        5.24        4.61      0.37 o 
  -3   1   9       66.78       64.92      1.07 o 
  -2   1   9      100.65      103.48      1.15 o 
  -1   1   9       16.85       16.14      0.54 o 
   0   1   9       44.33       37.38      0.77 o 
   1   1   9       16.75       16.35      0.51 o 
   2   1   9      100.74      101.46      1.50 o 
   3   1   9       66.72       63.55      1.08 o 
   4   1   9        5.22        5.20      0.39 o 
   5   1   9      150.55      141.52      1.87 o 
   6   1   9       83.42       79.21      1.35 o 
   7   1   9       13.65       11.75      0.62 o 
   8   1   9        5.32        6.36      0.50 o 
   9   1   9       20.38       19.79      0.87 o 
  10   1   9       45.42       44.84      2.26 o 
 -10   2   9       72.58       83.02      2.41 o 
  -9   2   9        3.00        3.25      0.62 o 
  -8   2   9      139.22      124.65      2.13 o 
  -7   2   9       17.44       15.83      0.81 o 
  -6   2   9      207.07      197.92      2.68 o 
  -5   2   9       51.52       51.16      1.14 o 
  -4   2   9      204.32      189.97      3.45 o 
  -3   2   9       49.97       52.10      1.06 o 
  -2   2   9      483.32      457.69      4.31 o 
  -1   2   9       53.90       54.98      0.84 o 
   0   2   9       47.38       57.13      1.32 o 
   1   2   9       53.92       54.30      0.85 o 
   2   2   9      484.49      463.10      3.92 o 
   3   2   9       50.05       50.65      1.05 o 
   4   2   9      204.43      186.81      2.42 o 
   5   2   9       51.36       50.73      1.10 o 
   6   2   9      207.19      196.31      2.62 o 
   7   2   9       17.37       15.78      0.77 o 
   8   2   9      139.11      122.32      2.06 o 
   9   2   9        2.98        3.66      0.64 o 
  10   2   9       72.67       82.56      1.96 o 
 -10   3   9       52.65       51.65      5.45 o 
  -9   3   9        2.37        1.22      0.64 o 
  -8   3   9       13.77       12.93      0.89 o 
  -7   3   9       43.16       40.15      1.30 o 
  -6   3   9      220.43      195.29      3.10 o 
  -5   3   9      218.25      206.19      3.10 o 
  -4   3   9      225.78      231.01      3.30 o 
  -3   3   9      380.47      351.28      4.44 o 
  -2   3   9      510.50      499.32      5.17 o 
  -1   3   9       24.96       26.24      0.70 o 
   0   3   9      433.61      372.67      4.00 o 
   1   3   9       25.04       27.13      0.60 o 
   2   3   9      511.02      500.81      4.25 o 
   3   3   9      379.20      356.89      3.90 o 
   4   3   9      225.89      232.75      2.86 o 
   5   3   9      218.45      205.25      2.67 o 
   6   3   9      219.99      198.88      2.66 o 
   7   3   9       42.90       40.51      1.09 o 
   8   3   9       13.76       14.14      0.78 o 
   9   3   9        2.35        3.40      0.52 o 
  10   3   9       52.52       47.49      2.34 o 
  -9   4   9       24.13       28.80      1.31 o 
  -8   4   9       39.45       40.77      1.39 o 
  -7   4   9       89.61       85.34      1.92 o 
  -6   4   9       17.25       19.82      1.06 o 
  -5   4   9      122.85      103.26      2.03 o 
  -4   4   9      113.27      102.05      1.96 o 
  -3   4   9      534.87      484.71      5.83 o 
  -2   4   9       43.59       38.87      0.98 o 
  -1   4   9      188.68      190.27      2.17 o 
   0   4   9       34.97       34.37      0.97 o 
   1   4   9      187.91      186.34      2.46 o 
   2   4   9       43.40       39.37      0.86 o 
   3   4   9      534.50      489.24      5.79 o 
   4   4   9      113.52      103.62      1.93 o 
   5   4   9      122.38      105.05      1.99 o 
   6   4   9       17.24       16.62      0.93 o 
   7   4   9       89.51       84.33      1.86 o 
   8   4   9       39.38       41.39      1.34 o 
   9   4   9       24.20       27.46      1.38 o 
  -9   5   9       75.96       85.43      2.84 o 
  -8   5   9       17.52       19.60      1.12 o 
  -7   5   9       35.01       33.55      1.27 o 
  -6   5   9        2.95        4.22      0.77 o 
  -5   5   9        3.58        4.55      0.57 o 
  -4   5   9      157.57      146.63      2.52 o 
  -3   5   9        4.97        6.00      0.61 o 
  -2   5   9      187.42      179.11      2.49 o 
  -1   5   9      111.33      109.56      1.54 o 
   0   5   9      404.34      425.13      4.14 o 
   1   5   9      111.14      108.75      1.54 o 
   2   5   9      186.95      184.00      2.45 o 
   3   5   9        5.02        5.22      0.52 o 
   4   5   9      158.18      145.02      2.47 o 
   5   5   9        3.53        4.08      0.53 o 
   6   5   9        3.00        3.82      0.54 o 
   7   5   9       35.06       35.45      2.01 o 
   8   5   9       17.50       18.20      1.08 o 
   9   5   9       76.03       87.78      2.80 o 
  -8   6   9       14.36       15.26      1.10 o 
  -7   6   9      148.27      160.53      2.96 o 
  -6   6   9       10.65        9.27      0.77 o 
  -5   6   9       38.91       36.90      1.25 o 
  -4   6   9       13.21       11.94      0.81 o 
  -3   6   9       68.21       67.87      2.23 o 
  -2   6   9      176.87      178.33      2.51 o 
  -1   6   9       91.39       80.91      1.34 o 
   0   6   9       34.10       28.18      0.77 o 
   1   6   9       91.48       82.58      1.35 o 
   2   6   9      176.75      173.96      2.51 o 
   3   6   9       68.08       66.28      1.64 o 
   4   6   9       13.20       11.65      0.77 o 
   5   6   9       38.77       36.45      1.20 o 
   6   6   9       10.73        8.93      1.12 o 
   7   6   9      148.18      158.24      2.85 o 
   8   6   9       14.39       15.22      1.27 o 
  -7   7   9       30.60       32.47      1.39 o 
  -6   7   9       11.60       12.11      0.91 o 
  -5   7   9       57.31       64.39      1.69 o 
  -4   7   9      100.20       95.35      2.06 o 
  -3   7   9       12.09       12.59      0.70 o 
  -2   7   9       90.17       90.00      1.73 o 
  -1   7   9        1.09        0.56      0.37 o 
   0   7   9        8.90       14.49      0.65 o 
   1   7   9        1.10        0.54      0.30 o 
   2   7   9       89.97       89.89      1.61 o 
   3   7   9       12.05       11.35      0.77 o 
   4   7   9      100.16       95.47      2.01 o 
   5   7   9       57.42       61.67      1.63 o 
   6   7   9       11.63       11.78      0.85 o 
   7   7   9       30.42       30.37      1.94 o 
  -6   8   9       24.92       24.17      1.50 o 
  -5   8   9       40.75       44.47      1.48 o 
  -4   8   9       51.02       49.69      1.54 o 
  -3   8   9       23.17       22.71      0.91 o 
  -2   8   9       78.53       87.43      1.52 o 
  -1   8   9       94.60       95.95      1.59 o 
   0   8   9      236.66      210.87      2.63 o 
   1   8   9       94.76       94.09      1.58 o 
   2   8   9       78.32       81.48      1.59 o 
   3   8   9       23.20       22.51      1.05 o 
   4   8   9       50.96       50.31      1.57 o 
   5   8   9       40.64       43.04      1.78 o 
   6   8   9       24.94       24.84      1.20 o 
  -6   9   9       89.21       86.86      4.30 o 
  -5   9   9       56.99       63.21      2.75 o 
  -4   9   9       15.79       15.30      1.02 o 
  -3   9   9       25.38       26.68      1.00 o 
  -2   9   9       59.67       55.45      1.29 o 
  -1   9   9       38.26       42.61      1.10 o 
   0   9   9      303.64      310.76      3.86 o 
   1   9   9       38.40       41.13      1.17 o 
   2   9   9       59.48       56.44      2.06 o 
   3   9   9       25.34       28.61      1.20 o 
   4   9   9       15.77       14.64      0.97 o 
   5   9   9       56.99       63.26      3.63 o 
  -3  10   9      124.22      127.50      3.28 o 
  -2  10   9       42.83       47.41      1.22 o 
  -1  10   9       92.78       94.54      1.85 o 
   0  10   9        2.67        2.46      0.45 o 
   1  10   9       92.80       94.86      1.74 o 
   2  10   9       42.88       50.01      1.58 o 
   3  10   9      124.34      137.02      5.16 o 
   4  10   9       26.63       25.13      2.48 o 
   0  11   9       13.57       13.47      1.62 o 
   0   0  10      322.41      302.22      3.72 o 
   1   0  10      153.58      149.69      1.55 o 
   2   0  10        0.33        1.02      0.27 o 
   3   0  10       20.19       22.92      0.68 o 
   4   0  10       44.14       45.31      0.95 o 
   5   0  10      287.61      297.25      3.24 o 
   6   0  10       62.71       54.58      1.23 o 
   7   0  10      112.10      108.25      1.89 o 
   8   0  10        8.38        9.01      0.64 o 
   9   0  10       96.91      100.22      2.00 o 
  10   0  10       36.77       37.50      2.32 o 
 -10   1  10        2.95        1.86      0.88 o 
  -9   1  10       30.46       32.54      1.17 o 
  -8   1  10       50.01       46.07      1.27 o 
  -7   1  10       20.50       22.11      0.90 o 
  -6   1  10       64.11       57.67      1.30 o 
  -5   1  10       43.06       41.64      1.06 o 
  -4   1  10       49.33       41.13      1.03 o 
  -3   1  10      122.27      117.08      2.55 o 
  -2   1  10      424.43      418.03      4.47 o 
  -1   1  10     1300.32     1256.54      9.79 o 
   0   1  10        0.17       -0.01      0.21 o 
   1   1  10     1300.00     1268.87      9.78 o 
   2   1  10      424.06      420.82      4.74 o 
   3   1  10      122.37      118.12      1.62 o 
   4   1  10       49.22       40.86      0.90 o 
   5   1  10       42.94       40.63      0.99 o 
   6   1  10       63.98       57.85      1.17 o 
   7   1  10       20.56       21.22      0.81 o 
   8   1  10       49.87       47.68      1.15 o 
   9   1  10       30.45       33.33      1.15 o 
  -9   2  10       35.94       35.03      1.38 o 
  -8   2  10      106.15      100.02      2.17 o 
  -7   2  10      123.14      120.76      2.07 o 
  -6   2  10        6.22        4.86      0.70 o 
  -5   2  10       48.39       48.89      1.16 o 
  -4   2  10      185.75      167.17      3.22 o 
  -3   2  10      278.26      251.72      3.06 o 
  -2   2  10       33.29       30.19      0.81 o 
  -1   2  10      110.76      111.57      1.47 o 
   0   2  10      379.62      377.98      3.37 o 
   1   2  10      110.83      111.82      1.36 o 
   2   2  10       33.26       29.51      0.81 o 
   3   2  10      278.82      252.97      3.01 o 
   4   2  10      185.74      168.24      2.29 o 
   5   2  10       48.51       47.73      1.13 o 
   6   2  10        6.27        6.11      0.53 o 
   7   2  10      122.43      117.08      2.18 o 
   8   2  10      106.13      101.39      1.87 o 
   9   2  10       35.88       36.14      1.18 o 
  10   2  10       52.02       55.33      3.34 o 
  -9   3  10       90.65       94.22      2.23 o 
  -8   3  10       34.58       31.88      1.44 o 
  -7   3  10        0.34        0.01      0.44 o 
  -6   3  10       48.52       44.57      1.33 o 
  -5   3  10       87.89       71.90      1.67 o 
  -4   3  10       34.86       33.56      1.10 o 
  -3   3  10      243.39      222.90      4.33 o 
  -2   3  10       46.92       44.23      1.68 o 
  -1   3  10       67.36       64.93      1.20 o 
   0   3  10       84.83       89.54      1.32 o 
   1   3  10       67.42       66.89      1.11 o 
   2   3  10       47.02       43.97      1.00 o 
   3   3  10      243.41      227.01      3.22 o 
   4   3  10       34.57       31.42      1.03 o 
   5   3  10       87.63       75.48      1.64 o 
   6   3  10       48.45       42.89      1.26 o 
   7   3  10        0.35        0.08      0.41 o 
   8   3  10       34.57       30.88      1.75 o 
   9   3  10       90.58      100.29      2.65 o 
  -8   4  10       13.74       14.46      1.01 o 
  -7   4  10       51.97       52.02      1.68 o 
  -6   4  10       64.37       65.61      1.67 o 
  -5   4  10      109.25       94.78      2.00 o 
  -4   4  10        2.21        1.99      0.47 o 
  -3   4  10      181.49      161.03      2.64 o 
  -2   4  10      187.82      175.17      2.73 o 
  -1   4  10       44.69       45.57      0.92 o 
   0   4  10      184.08      182.29      2.54 o 
   1   4  10       44.50       46.05      0.92 o 
   2   4  10      187.40      172.94      2.36 o 
   3   4  10      181.49      160.81      2.58 o 
   4   4  10        2.25        2.71      0.48 o 
   5   4  10      109.23       94.55      1.92 o 
   6   4  10       64.29       64.82      1.62 o 
   7   4  10       51.81       53.16      2.00 o 
   8   4  10       13.81       14.48      0.97 o 
  -8   5  10       77.11       80.39      2.09 o 
  -7   5  10       15.43       17.40      1.24 o 
  -6   5  10        8.82        9.18      0.90 o 
  -5   5  10      101.56      106.49      2.19 o 
  -4   5  10      225.97      210.66      3.51 o 
  -3   5  10      218.67      211.59      3.88 o 
  -2   5  10        3.82        4.83      0.65 o 
  -1   5  10       62.99       61.92      1.13 o 
   0   5  10      454.02      416.22      5.22 o 
   1   5  10       63.29       62.59      1.14 o 
   2   5  10        3.88        5.78      0.58 o 
   3   5  10      219.12      210.50      3.17 o 
   4   5  10      226.13      214.83      3.27 o 
   5   5  10      101.43      103.64      2.29 o 
   6   5  10        8.82        7.84      0.73 o 
   7   5  10       15.45       17.09      1.01 o 
   8   5  10       77.43       82.78      2.69 o 
  -7   6  10        0.00        0.73      0.59 o 
  -6   6  10       40.31       41.95      1.52 o 
  -5   6  10       20.12       20.99      1.12 o 
  -4   6  10       27.99       27.23      2.14 o 
  -3   6  10       29.75       32.92      1.16 o 
  -2   6  10        5.38        4.63      0.80 o 
  -1   6  10      323.02      303.56      3.74 o 
   0   6  10        3.69        3.90      0.41 o 
   1   6  10      322.88      310.95      4.23 o 
   2   6  10        5.38        4.20      0.48 o 
   3   6  10       29.88       34.87      1.15 o 
   4   6  10       27.97       29.64      1.09 o 
   5   6  10       20.15       20.81      1.03 o 
   6   6  10       40.41       40.42      1.43 o 
   7   6  10        0.00       -0.04      0.50 o 
  -6   7  10       12.52       12.45      1.14 o 
  -5   7  10        3.99        4.53      0.70 o 
  -4   7  10        8.35        7.68      0.76 o 
  -3   7  10       49.33       53.84      1.92 o 
  -2   7  10      155.70      153.53      2.71 o 
  -1   7  10       35.87       40.48      1.16 o 
   0   7  10      110.04      102.56      1.64 o 
   1   7  10       36.00       39.35      0.99 o 
   2   7  10      156.20      149.94      2.37 o 
   3   7  10       49.33       52.12      1.46 o 
   4   7  10        8.29        9.70      0.98 o 
   5   7  10        4.02        4.32      0.63 o 
   6   7  10       12.56       12.50      1.09 o 
  -5   8  10       18.94       20.44      1.17 o 
  -4   8  10       41.84       42.07      1.47 o 
  -3   8  10        1.35        1.12      0.55 o 
  -2   8  10       99.86      100.38      1.85 o 
  -1   8  10      114.22      116.58      2.13 o 
   0   8  10        3.77        2.33      0.50 o 
   1   8  10      114.17      119.24      1.86 o 
   2   8  10      100.04      100.23      2.13 o 
   3   8  10        1.34        1.29      0.49 o 
   4   8  10       41.86       46.26      1.47 o 
   5   8  10       19.02       20.72      1.12 o 
  -4   9  10       49.38       48.25      3.25 o 
  -3   9  10       22.86       26.92      1.93 o 
  -2   9  10        9.37       10.96      0.76 o 
  -1   9  10        5.01        4.00      0.53 o 
   0   9  10      170.30      175.75      2.45 o 
   1   9  10        5.01        3.26      0.58 o 
   2   9  10        9.33        8.72      0.81 o 
   3   9  10       22.93       25.98      1.24 o 
   4   9  10       49.51       52.75      3.34 o 
  -2  10  10       89.91       91.39      2.71 o 
  -1  10  10        8.25        9.38      0.97 o 
   0  10  10        6.68        7.89      0.95 o 
   1  10  10        8.23        7.94      0.82 o 
   2  10  10       89.80       89.25      4.30 o 
   1   0  11       55.07       57.01      0.89 o 
   2   0  11      120.42      120.44      1.74 o 
   3   0  11      248.03      233.98      2.67 o 
   4   0  11       83.45       73.24      1.45 o 
   5   0  11      145.63      142.60      3.29 o 
   6   0  11        9.35        5.66      0.56 o 
   7   0  11       16.80       17.02      1.19 o 
   8   0  11        2.87        2.28      0.52 o 
   9   0  11       82.55       85.82      2.52 o 
  -9   1  11       41.86       42.13      1.87 o 
  -8   1  11        9.53        9.27      0.75 o 
  -7   1  11       83.94       80.44      1.69 o 
  -6   1  11       20.40       24.76      0.95 o 
  -5   1  11       40.72       43.33      1.29 o 
  -4   1  11       97.88       92.11      1.66 o 
  -3   1  11      144.97      147.75      2.16 o 
  -2   1  11      418.36      402.20      4.39 o 
  -1   1  11      123.71      121.50      1.52 o 
   0   1  11      212.77      217.42      2.23 o 
   1   1  11      123.69      119.46      1.83 o 
   2   1  11      418.49      405.17      4.49 o 
   3   1  11      145.18      147.87      2.11 o 
   4   1  11       97.70       89.41      1.57 o 
   5   1  11       40.64       41.21      1.07 o 
   6   1  11       20.46       22.42      0.88 o 
   7   1  11       84.17       79.68      1.93 o 
   8   1  11        9.57       10.71      0.77 o 
   9   1  11       41.96       42.98      1.68 o 
  -9   2  11       45.21       44.91      3.82 o 
  -8   2  11        7.82        7.16      0.84 o 
  -7   2  11        9.08       11.90      0.88 o 
  -6   2  11       28.30       25.73      1.09 o 
  -5   2  11       12.00       12.66      0.82 o 
  -4   2  11       12.50       14.75      0.86 o 
  -3   2  11      317.71      293.99      4.19 o 
  -2   2  11        7.22        8.86      0.57 o 
  -1   2  11      695.19      660.85      6.14 o 
   0   2  11       10.53       11.10      0.50 o 
   1   2  11      696.08      663.35      5.72 o 
   2   2  11        7.24        8.07      0.52 o 
   3   2  11      317.81      295.46      3.48 o 
   4   2  11       12.38       15.67      0.75 o 
   5   2  11       11.87       13.01      0.72 o 
   6   2  11       28.28       25.96      0.95 o 
   7   2  11        9.09       11.17      0.78 o 
   8   2  11        7.82        8.60      0.69 o 
   9   2  11       45.32       46.38      2.29 o 
  -8   3  11       45.03       45.66      1.82 o 
  -7   3  11       20.67       21.50      1.16 o 
  -6   3  11        3.15        5.33      0.70 o 
  -5   3  11       18.68       17.63      0.99 o 
  -4   3  11      339.02      311.60      4.27 o 
  -3   3  11      344.68      335.20      4.44 o 
  -2   3  11      102.49       97.48      1.87 o 
  -1   3  11      299.43      270.97      3.27 o 
   0   3  11       17.83       15.84      0.95 o 
   1   3  11      298.70      273.55      2.93 o 
   2   3  11      102.08       93.39      1.84 o 
   3   3  11      344.79      336.54      4.42 o 
   4   3  11      338.47      310.79      4.22 o 
   5   3  11       18.70       17.36      0.95 o 
   6   3  11        3.11        3.84      0.55 o 
   7   3  11       20.58       20.98      1.05 o 
   8   3  11       44.96       45.20      1.56 o 
  -8   4  11       10.21       11.13      1.45 o 
  -7   4  11        4.33        4.72      1.00 o 
  -6   4  11      195.05      190.03      3.24 o 
  -5   4  11        5.64        6.57      0.66 o 
  -4   4  11        1.08        0.53      0.42 o 
  -3   4  11      116.46      116.10      2.19 o 
  -2   4  11      403.20      387.50      4.98 o 
  -1   4  11        4.20        7.74      1.04 o 
   0   4  11       13.37       13.04      0.87 o 
   1   4  11        4.25        8.16      0.49 o 
   2   4  11      402.68      388.98      4.94 o 
   3   4  11      116.69      112.28      2.17 o 
   4   4  11        1.08        1.00      0.43 o 
   5   4  11        5.65        7.54      0.70 o 
   6   4  11      194.93      189.78      3.15 o 
   7   4  11        4.35        6.83      0.73 o 
   8   4  11       10.11       12.71      1.91 o 
  -7   5  11       97.80       99.20      3.02 o 
  -6   5  11        4.65        4.65      0.80 o 
  -5   5  11       25.74       27.50      1.20 o 
  -4   5  11       63.45       57.33      2.21 o 
  -3   5  11      171.27      160.25      2.87 o 
  -2   5  11      137.03      123.98      2.31 o 
  -1   5  11       26.97       28.30      0.96 o 
   0   5  11        3.24        2.55      0.36 o 
   1   5  11       26.85       28.49      0.80 o 
   2   5  11      137.28      124.76      2.28 o 
   3   5  11      171.12      163.77      2.74 o 
   4   5  11       63.55       58.91      1.55 o 
   5   5  11       25.85       29.17      1.14 o 
   6   5  11        4.61        5.50      0.66 o 
   7   5  11       97.76       98.69      2.23 o 
  -6   6  11       83.76       85.15      2.13 o 
  -5   6  11       31.27       34.39      1.34 o 
  -4   6  11       20.94       21.37      1.12 o 
  -3   6  11        0.17        0.77      0.45 o 
  -2   6  11       13.70       15.54      0.94 o 
  -1   6  11       42.55       38.15      1.16 o 
   0   6  11      107.35      113.23      1.72 o 
   1   6  11       42.57       39.04      1.12 o 
   2   6  11       13.71       14.72      0.90 o 
   3   6  11        0.18        0.08      0.41 o 
   4   6  11       21.05       21.86      1.06 o 
   5   6  11       31.37       36.36      1.29 o 
   6   6  11       83.84       83.31      2.01 o 
  -5   7  11       10.27        9.38      0.95 o 
  -4   7  11       55.50       57.60      1.71 o 
  -3   7  11       33.31       37.31      1.34 o 
  -2   7  11       24.81       24.75      1.21 o 
  -1   7  11      156.14      152.69      2.47 o 
   0   7  11        3.30        2.91      0.50 o 
   1   7  11      156.05      155.42      2.74 o 
   2   7  11       24.85       26.05      1.49 o 
   3   7  11       33.23       36.94      1.30 o 
   4   7  11       55.50       57.25      1.63 o 
   5   7  11       10.30       11.15      0.99 o 
  -4   8  11       94.24      106.70      3.44 o 
  -3   8  11       44.22       46.17      1.53 o 
  -2   8  11       16.59       18.98      0.91 o 
  -1   8  11      113.31      112.40      2.13 o 
   0   8  11        0.35       -0.09      0.46 o 
   1   8  11      113.17      116.79      2.12 o 
   2   8  11       16.55       19.42      1.09 o 
   3   8  11       44.19       45.74      1.48 o 
   4   8  11       94.16      105.46      3.92 o 
  -2   9  11      238.94      262.05      5.54 o 
  -1   9  11       34.20       38.41      1.58 o 
   0   9  11        7.26        6.41      0.85 o 
   1   9  11       34.46       38.61      1.65 o 
   2   9  11      238.76      258.07      8.50 o 
   0   0  12      309.21      287.72      4.24 o 
   1   0  12      603.11      591.28      6.71 o 
   2   0  12        2.79        3.81      0.50 o 
   3   0  12      119.47      125.73      2.19 o 
   4   0  12       66.11       65.27      1.57 o 
   5   0  12      458.71      425.83      5.37 o 
   6   0  12       16.15       17.20      0.98 o 
   7   0  12       12.73       11.12      0.86 o 
   8   0  12        5.37        7.86      1.21 o 
  -8   1  12       50.30       52.36      4.20 o 
  -7   1  12       38.71       35.75      1.61 o 
  -6   1  12       89.48       80.03      1.73 o 
  -5   1  12        6.97        6.32      0.60 o 
  -4   1  12      208.68      213.46      2.89 o 
  -3   1  12      129.84      130.88      2.04 o 
  -2   1  12        4.66        4.65      0.50 o 
  -1   1  12      159.83      158.56      2.22 o 
   0   1  12      190.69      183.46      2.03 o 
   1   1  12      159.93      155.21      2.43 o 
   2   1  12        4.64        6.15      0.75 o 
   3   1  12      129.88      124.18      1.97 o 
   4   1  12      208.83      210.30      2.82 o 
   5   1  12        7.03        6.98      0.71 o 
   6   1  12       89.41       82.17      1.85 o 
   7   1  12       38.57       34.01      1.26 o 
   8   1  12       50.04       51.06      2.26 o 
  -8   2  12       98.65       96.13      5.35 o 
  -7   2  12       10.90       10.82      0.97 o 
  -6   2  12       90.53       87.42      2.03 o 
  -5   2  12        8.44        9.58      0.79 o 
  -4   2  12       15.64       14.90      0.91 o 
  -3   2  12        3.68        3.69      0.72 o 
  -2   2  12       61.53       57.56      1.64 o 
  -1   2  12       69.32       68.16      1.54 o 
   0   2  12        4.84        8.06      0.80 o 
   1   2  12       69.42       66.96      1.83 o 
   2   2  12       61.59       59.02      1.42 o 
   3   2  12        3.69        4.22      0.55 o 
   4   2  12       15.58       15.80      0.88 o 
   5   2  12        8.45        8.78      0.84 o 
   6   2  12       90.44       87.80      1.96 o 
   7   2  12       10.93       11.71      0.88 o 
   8   2  12       98.40      100.15      5.69 o 
  -7   3  12       11.58       11.80      1.10 o 
  -6   3  12       19.75       21.68      1.16 o 
  -5   3  12       15.87       13.45      0.92 o 
  -4   3  12       84.81       72.50      2.97 o 
  -3   3  12        7.31        6.03      0.63 o 
  -2   3  12       16.36       17.83      0.96 o 
  -1   3  12        1.43        1.34      0.44 o 
   0   3  12       46.90       48.36      1.01 o 
   1   3  12        1.45        2.42      0.47 o 
   2   3  12       16.30       18.20      0.98 o 
   3   3  12        7.37        6.59      0.63 o 
   4   3  12       84.64       77.16      1.76 o 
   5   3  12       15.91       13.57      0.88 o 
   6   3  12       19.82       21.84      1.08 o 
   7   3  12       11.47       10.54      0.87 o 
   8   3  12       87.73       97.27      4.40 o 
  -7   4  12       18.00       19.88      2.96 o 
  -6   4  12       23.63       22.06      1.20 o 
  -5   4  12       26.11       27.09      1.24 o 
  -4   4  12       21.37       19.74      1.41 o 
  -3   4  12       64.48       61.73      1.59 o 
  -2   4  12       11.71       11.19      0.80 o 
  -1   4  12       30.89       31.25      1.09 o 
   0   4  12      141.46      147.53      2.25 o 
   1   4  12       30.90       31.66      0.96 o 
   2   4  12       11.71       10.82      0.84 o 
   3   4  12       64.17       62.04      1.56 o 
   4   4  12       21.37       21.55      1.02 o 
   5   4  12       26.08       24.15      1.13 o 
   6   4  12       23.63       23.57      1.15 o 
   7   4  12       18.12       15.86      2.10 o 
  -6   5  12       15.21       16.72      1.12 o 
  -5   5  12       38.26       32.79      1.33 o 
  -4   5  12       34.87       36.42      1.35 o 
  -3   5  12       23.57       25.08      1.31 o 
  -2   5  12       95.74       89.78      1.98 o 
  -1   5  12        2.73        3.56      0.54 o 
   0   5  12        0.80        1.01      0.42 o 
   1   5  12        2.74        3.33      0.48 o 
   2   5  12       95.84       93.05      1.96 o 
   3   5  12       23.73       22.12      1.05 o 
   4   5  12       35.02       36.36      1.75 o 
   5   5  12       38.20       37.77      1.34 o 
   6   5  12       15.17       16.57      1.16 o 
  -5   6  12       66.99       67.65      1.90 o 
  -4   6  12        3.98        4.61      0.72 o 
  -3   6  12        2.95        3.76      0.64 o 
  -2   6  12      164.73      178.39      3.05 o 
  -1   6  12       53.26       58.42      2.03 o 
   0   6  12        0.78        0.21      0.41 o 
   1   6  12       53.14       55.52      1.63 o 
   2   6  12      165.23      176.23      3.00 o 
   3   6  12        2.94        3.28      0.92 o 
   4   6  12        3.97        5.21      1.03 o 
   5   6  12       66.88       71.23      1.86 o 
  -4   7  12       37.21       41.07      1.67 o 
  -3   7  12       50.96       52.03      1.62 o 
  -2   7  12       47.25       49.87      1.58 o 
  -1   7  12       45.17       45.51      1.48 o 
   0   7  12      386.98      392.11      5.82 o 
   1   7  12       45.36       44.99      1.43 o 
   2   7  12       47.32       53.67      1.57 o 
   3   7  12       50.56       51.15      1.58 o 
   4   7  12       37.37       40.13      1.41 o 
  -2   8  12        7.24        8.55      0.97 o 
  -1   8  12       35.23       34.79      3.27 o 
   0   8  12      120.04      132.30      2.45 o 
   1   8  12       35.29       36.56      1.33 o 
   2   8  12        7.24       10.07      1.25 o 
   3   8  12       15.02       14.91      1.72 o 
   1   0  13        2.26        2.50      0.50 o 
   2   0  13        4.80        3.28      0.49 o 
   3   0  13       37.78       39.96      1.24 o 
   4   0  13      122.62      125.53      2.32 o 
   5   0  13        5.56        7.16      0.71 o 
   6   0  13        4.67        3.08      0.59 o 
   7   0  13       48.94       50.31      2.23 o 
   8   0  13       70.45       73.19      4.01 o 
  -7   1  13        8.33       10.89      1.82 o 
  -6   1  13       33.04       33.79      1.44 o 
  -5   1  13       74.92       76.46      2.09 o 
  -4   1  13       51.88       52.02      1.67 o 
  -3   1  13      148.50      147.55      2.92 o 
  -2   1  13      128.44      129.98      2.29 o 
  -1   1  13        9.59        7.90      0.65 o 
   0   1  13       81.43       81.55      1.51 o 
   1   1  13        9.69        9.38      0.70 o 
   2   1  13      128.51      133.16      2.30 o 
   3   1  13      148.38      146.95      2.51 o 
   4   1  13       52.13       54.24      1.45 o 
   5   1  13       74.80       74.81      1.78 o 
   6   1  13       33.25       34.10      1.25 o 
   7   1  13        8.36        9.61      1.25 o 
   8   1  13        8.03        9.94      1.82 o 
  -7   2  13       30.96       34.49      3.54 o 
  -6   2  13       56.19       61.05      2.09 o 
  -5   2  13       36.22       36.97      1.49 o 
  -4   2  13       55.57       61.37      1.66 o 
  -3   2  13       84.88       81.33      1.86 o 
  -2   2  13      176.32      172.88      3.32 o 
  -1   2  13       54.99       52.67      1.42 o 
   0   2  13       16.67       19.14      0.85 o 
   1   2  13       55.05       54.55      1.98 o 
   2   2  13      176.61      172.79      2.81 o 
   3   2  13       84.96       81.31      1.81 o 
   4   2  13       55.64       60.66      1.57 o 
   5   2  13       36.27       40.86      1.33 o 
   6   2  13       56.00       60.30      1.70 o 
   7   2  13       30.70       33.92      3.06 o 
  -7   3  13       47.04       53.03      4.11 o 
  -6   3  13       13.84       14.67      1.03 o 
  -5   3  13       42.96       43.27      1.48 o 
  -4   3  13       30.70       31.91      1.26 o 
  -3   3  13       17.50       17.82      1.01 o 
  -2   3  13       55.93       56.47      1.55 o 
  -1   3  13       30.18       31.50      1.13 o 
   0   3  13       84.69       79.86      1.79 o 
   1   3  13       30.06       31.81      1.12 o 
   2   3  13       56.13       56.76      1.49 o 
   3   3  13       17.51       19.00      0.96 o 
   4   3  13       30.83       34.56      1.28 o 
   5   3  13       42.81       41.96      1.38 o 
   6   3  13       13.89       14.17      0.99 o 
   7   3  13       46.88       47.97      3.15 o 
  -6   4  13       55.33       60.58      4.20 o 
  -5   4  13       43.53       47.57      1.57 o 
  -4   4  13       14.18       13.78      0.98 o 
  -3   4  13       13.49       14.87      0.97 o 
  -2   4  13       73.43       73.55      2.34 o 
  -1   4  13       16.84       19.28      1.03 o 
   0   4  13        1.07        1.38      0.50 o 
   1   4  13       16.89       16.91      1.10 o 
   2   4  13       73.55       73.00      1.73 o 
   3   4  13       13.50       16.35      1.06 o 
   4   4  13       14.23       14.70      0.97 o 
   5   4  13       43.37       45.31      2.30 o 
   6   4  13       55.37       55.23      3.44 o 
  -5   5  13        8.39        7.07      1.26 o 
  -4   5  13       42.84       44.92      1.89 o 
  -3   5  13       23.98       28.85      1.27 o 
  -2   5  13       22.68       25.73      1.20 o 
  -1   5  13       21.20       21.81      1.11 o 
   0   5  13        5.87        7.75      0.78 o 
   1   5  13       21.19       22.71      1.08 o 
   2   5  13       22.72       24.25      1.14 o 
   3   5  13       23.99       29.27      1.26 o 
   4   5  13       42.81       45.98      1.50 o 
   5   5  13        8.31        8.26      1.19 o 
  -4   6  13       29.00       27.02      2.00 o 
  -3   6  13       41.38       46.81      1.58 o 
  -2   6  13       17.52       16.02      1.56 o 
  -1   6  13        4.40        3.93      0.67 o 
   0   6  13        9.12        7.73      0.91 o 
   1   6  13        4.41        4.29      1.15 o 
   2   6  13       17.57       19.14      1.21 o 
   3   6  13       41.54       49.25      1.54 o 
   4   6  13       29.10       29.72      1.76 o 
  -2   7  13       25.45       29.44      2.48 o 
  -1   7  13       63.63       69.66      3.24 o 
   0   7  13        3.03        2.46      0.74 o 
   1   7  13       63.51       66.93      2.90 o 
   2   7  13       25.36       26.97      2.25 o 
   3   7  13       86.90       94.41      3.73 o 
   0   8  13       74.09       74.63      4.11 o 
   0   0  14      201.57      209.45      6.40 o 
   1   0  14       32.02       30.35      1.09 o 
   2   0  14       84.28       81.05      1.80 o 
   3   0  14      101.56       99.26      2.07 o 
   4   0  14      163.16      164.60      2.84 o 
   5   0  14       66.26       67.50      1.76 o 
   6   0  14       82.69       87.47      2.94 o 
  -6   1  14       14.33       18.73      2.29 o 
  -5   1  14      133.05      132.35      2.96 o 
  -4   1  14      126.47      131.78      2.88 o 
  -3   1  14       75.91       81.71      2.14 o 
  -2   1  14       27.57       29.81      1.30 o 
  -1   1  14       70.13       71.25      1.89 o 
   0   1  14       35.93       32.87      2.39 o 
   1   1  14       70.24       69.96      1.89 o 
   2   1  14       27.61       29.67      1.29 o 
   3   1  14       75.68       76.03      2.05 o 
   4   1  14      126.71      126.54      3.82 o 
   5   1  14      133.41      131.86      4.64 o 
   6   1  14       14.28       13.95      2.10 o 
  -5   2  14       68.56       71.56      2.15 o 
  -4   2  14       10.25        9.40      1.05 o 
  -3   2  14       66.24       68.72      1.98 o 
  -2   2  14        6.04        5.91      0.77 o 
  -1   2  14       36.97       37.53      1.43 o 
   0   2  14       39.50       46.82      2.87 o 
   1   2  14       37.16       36.93      1.82 o 
   2   2  14        6.02        6.59      0.81 o 
   3   2  14       66.40       67.67      1.94 o 
   4   2  14       10.19       10.12      0.98 o 
   5   2  14       68.40       76.89      2.35 o 
  -6   3  14       18.32       20.83      3.06 o 
  -5   3  14        1.20        1.25      0.95 o 
  -4   3  14        3.22        2.59      0.65 o 
  -3   3  14       13.43       13.32      1.06 o 
  -2   3  14       17.95       20.15      1.08 o 
  -1   3  14       27.80       29.21      1.18 o 
   0   3  14       17.12       18.07      1.55 o 
   1   3  14       27.65       29.90      1.94 o 
   2   3  14       17.98       19.96      1.07 o 
   3   3  14       13.47       13.62      0.93 o 
   4   3  14        3.23        3.45      0.63 o 
   5   3  14        1.18        1.38      0.57 o 
   6   3  14       18.27       21.88      2.48 o 
  -5   4  14        9.78        6.31      2.10 o 
  -4   4  14       12.05       13.37      1.02 o 
  -3   4  14       22.83       24.26      1.26 o 
  -2   4  14      104.84      107.39      2.29 o 
  -1   4  14       25.71       27.95      1.24 o 
   0   4  14        4.81        4.06      0.96 o 
   1   4  14       25.74       27.89      1.51 o 
   2   4  14      105.02      105.74      2.48 o 
   3   4  14       22.83       22.83      1.33 o 
   4   4  14       12.11       11.56      0.93 o 
   5   4  14        9.91       12.61      2.10 o 
  -3   5  14       32.17       34.42      1.65 o 
  -2   5  14       39.96       44.02      1.50 o 
  -1   5  14       24.25       27.09      1.26 o 
   0   5  14      286.90      287.69      9.36 o 
   1   5  14       24.37       26.86      1.92 o 
   2   5  14       40.18       43.84      1.94 o 
   3   5  14       32.15       32.64      2.31 o 
   4   5  14        6.34        7.93      1.72 o 
  -2   6  14       67.79       72.90      4.06 o 
  -1   6  14       15.87       17.68      2.20 o 
   0   6  14       36.60       39.46      3.34 o 
   1   6  14       15.88       18.29      1.82 o 
   2   6  14       67.66       72.60      2.57 o 
   1   0  15        5.32        3.87      0.91 o 
   2   0  15       67.94       72.71      3.54 o 
   3   0  15        0.22        0.05      0.63 o 
   4   0  15       30.53       42.88      1.65 o 
   5   0  15       61.26       63.93      3.63 o 
  -4   1  15       46.27       57.57      1.91 o 
  -3   1  15       24.82       23.96      1.39 o 
  -2   1  15       44.98       53.71      1.78 o 
  -1   1  15       68.64       65.84      3.44 o 
   0   1  15        3.14        3.44      1.34 o 
   1   1  15       68.55       63.26      3.44 o 
   2   1  15       44.90       47.73      2.13 o 
   3   1  15       24.72       25.65      1.35 o 
   4   1  15       45.99       52.91      1.87 o 
   5   1  15      103.06      118.49      5.06 o 
  -4   2  15       74.77       78.74      2.26 o 
  -3   2  15        9.06       12.03      1.08 o 
  -2   2  15      108.82      112.66      2.62 o 
  -1   2  15       74.74       86.00      4.01 o 
   0   2  15        0.82        0.67      1.05 o 
   1   2  15       74.76       80.55      3.92 o 
   2   2  15      108.53      108.45      4.17 o 
   3   2  15        8.98       12.75      1.48 o 
   4   2  15       74.87       76.97      2.65 o 
  -3   3  15      124.99      128.43      3.58 o 
  -2   3  15       81.39       81.15      2.85 o 
  -1   3  15       51.12       46.63      3.15 o 
   0   3  15        0.49        0.86      1.15 o 
   1   3  15       51.28       47.97      3.15 o 
   2   3  15       81.37       81.62      2.41 o 
   3   3  15      124.88      130.39      3.53 o 
  -3   4  15       54.01       51.60      3.73 o 
  -2   4  15       22.03       25.31      1.50 o 
  -1   4  15       28.91       26.56      2.96 o 
   0   4  15       58.74       65.36      3.92 o 
   1   4  15       29.00       31.82      3.06 o 
   2   4  15       21.95       24.58      1.96 o 
   3   4  15       54.11       54.50      2.25 o 
  -2   5  15       98.03      109.60      4.49 o 
  -2   1  16        3.42        3.92      1.43 o 
  -1   1  16        7.24        6.69      1.62 o 
   0   1  16       34.86       36.31      2.68 o 
   1   1  16        7.21        5.83      1.53 o 
   2   1  16        3.39        4.20      2.53 o 
   3   1  16       39.13       46.44      3.25 o 
   0   2  16        0.01        0.38      1.15 o 
   2   2  16        0.94        1.15      1.34 o 
                                                 
